# Supplementary material for: Extremely rare variants reveal patterns of germline mutation rate heterogeneity in humans
Source: Nat Commun. 2018 Sep 14;9:3753. doi: 10.1038/s41467-018-05936-5 (PMC6138700; doi:10.1038/s41467-018-05936-5)
Supplement: Supplementary file 3 — Supplementary Data 1 [file 41467_2018_5936_MOESM3_ESM.xlsx]

## Sheet: 1-mers
Type	Motif	nERVs	nMotifs	ERV_rel_rate
AT_CG	A(T)	2596232	1584130287	0.0016389
AT_GC	A(T)	9686710	1584130287	0.00611484
AT_TA	A(T)	2483389	1584130287	0.00156767
GC_AT	C(G)	14047056	1100436760	0.012765
GC_CG	C(G)	3135036	1100436760	0.0028489
GC_TA	C(G)	3625994	1100436760	0.00329505

## Sheet: 3-mers
Type	Motif	nERVs	nMotifs	ERV_rel_rate
AT_CG	AAA(TTT)	383012	205859202	0.00186055
AT_TA	AAA(TTT)	217520	205859202	0.00105664
AT_GC	AAA(TTT)	664349	205859202	0.0032272
AT_CG	AAC(GTT)	120338	78072859	0.00154136
AT_GC	AAC(GTT)	469974	78072859	0.00601968
AT_TA	AAC(GTT)	114307	78072859	0.00146411
AT_GC	AAG(CTT)	489355	107036402	0.00457186
AT_CG	AAG(CTT)	178357	107036402	0.00166632
AT_TA	AAG(CTT)	118555	107036402	0.00110761
AT_TA	AAT(ATT)	212677	133375561	0.00159457
AT_GC	AAT(ATT)	1168559	133375561	0.00876142
AT_CG	AAT(ATT)	193640	133375561	0.00145184
GC_AT	ACA(TGT)	1109929	108040103	0.0102733
GC_TA	ACA(TGT)	355270	108040103	0.00328832
GC_CG	ACA(TGT)	285957	108040103	0.00264677
GC_AT	ACC(GGT)	663554	62516330	0.0106141
GC_CG	ACC(GGT)	169962	62516330	0.00271868
GC_TA	ACC(GGT)	391501	62516330	0.00626238
GC_CG	ACG(CGT)	57874	13586009	0.00425982
GC_AT	ACG(CGT)	1524029	13586009	0.112176
GC_TA	ACG(CGT)	77476	13586009	0.00570263
GC_TA	ACT(AGT)	211343	86341137	0.00244777
GC_CG	ACT(AGT)	298864	86341137	0.00346143
GC_AT	ACT(AGT)	772504	86341137	0.00894711
AT_TA	CAA(TTG)	107926	101364933	0.00106473
AT_CG	CAA(TTG)	221973	101364933	0.00218984
AT_GC	CAA(TTG)	423060	101364933	0.00417363
AT_CG	CAC(GTG)	171784	80900924	0.00212339
AT_TA	CAC(GTG)	130240	80900924	0.00160987
AT_GC	CAC(GTG)	440790	80900924	0.00544852
AT_GC	CAG(CTG)	639451	109265132	0.00585229
AT_TA	CAG(CTG)	153025	109265132	0.00140049
AT_CG	CAG(CTG)	193914	109265132	0.00177471
AT_GC	CAT(ATG)	1205028	98286789	0.0122603
AT_TA	CAT(ATG)	259547	98286789	0.00264071
AT_CG	CAT(ATG)	220186	98286789	0.00224024
GC_TA	CCA(TGG)	251735	99199566	0.00253766
GC_AT	CCA(TGG)	740774	99199566	0.00746751
GC_CG	CCA(TGG)	184583	99199566	0.00186072
GC_AT	CCC(GGG)	638980	71043244	0.00899424
GC_TA	CCC(GGG)	235753	71043244	0.00331844
GC_CG	CCC(GGG)	220813	71043244	0.00310815
GC_CG	CCG(CGG)	71638	15028162	0.00476692
GC_TA	CCG(CGG)	70661	15028162	0.00470191
GC_AT	CCG(CGG)	1428076	15028162	0.0950267
GC_CG	CCT(AGG)	275591	95735030	0.00287869
GC_TA	CCT(AGG)	203430	95735030	0.00212493
GC_AT	CCT(AGG)	847643	95735030	0.00885405
AT_TA	GAA(TTC)	115499	105635097	0.00109338
AT_CG	GAA(TTC)	150721	105635097	0.00142681
AT_GC	GAA(TTC)	360555	105635097	0.00341321
AT_TA	GAC(GTC)	105004	50795034	0.00206721
AT_CG	GAC(GTC)	68936	50795034	0.00135714
AT_GC	GAC(GTC)	251015	50795034	0.00494172
AT_GC	GAG(CTC)	359909	90763891	0.00396533
AT_CG	GAG(CTC)	124915	90763891	0.00137626
AT_TA	GAG(CTC)	121504	90763891	0.00133868
AT_GC	GAT(ATC)	428588	71519004	0.00599264
AT_TA	GAT(ATC)	233534	71519004	0.00326534
AT_CG	GAT(ATC)	92028	71519004	0.00128676
GC_TA	GCA(TGC)	309514	77492024	0.00399414
GC_AT	GCA(TGC)	653526	77492024	0.00843346
GC_CG	GCA(TGC)	141436	77492024	0.00182517
GC_TA	GCC(GGC)	286876	64392600	0.00445511
GC_AT	GCC(GGC)	682519	64392600	0.0105993
GC_CG	GCC(GGC)	158123	64392600	0.00245561
GC_CG	GCG(CGC)	43803	12967565	0.00337789
GC_AT	GCG(CGC)	1175378	12967565	0.0906398
GC_TA	GCG(CGC)	105330	12967565	0.00812257
GC_CG	GCT(AGC)	189952	75384786	0.00251977
GC_TA	GCT(AGC)	187914	75384786	0.00249273
GC_AT	GCT(AGC)	662325	75384786	0.00878592
AT_TA	TAA(TTA)	207723	111484755	0.00186324
AT_GC	TAA(TTA)	533696	111484755	0.00478717
AT_CG	TAA(TTA)	172865	111484755	0.00155057
AT_CG	TAC(GTA)	74166	60714755	0.00122155
AT_TA	TAC(GTA)	82200	60714755	0.00135387
AT_GC	TAC(GTA)	438154	60714755	0.0072166
AT_CG	TAG(CTA)	84552	69044614	0.0012246
AT_GC	TAG(CTA)	425538	69044614	0.00616323
AT_TA	TAG(CTA)	85801	69044614	0.00124269
AT_GC	TAT(ATA)	1388689	110014872	0.0126227
AT_CG	TAT(ATA)	144845	110014872	0.00131659
AT_TA	TAT(ATA)	218327	110014872	0.00198452
GC_TA	TCA(TGA)	263165	105086086	0.00250428
GC_CG	TCA(TGA)	257738	105086086	0.00245264
GC_AT	TCA(TGA)	709913	105086086	0.00675554
GC_AT	TCC(GGA)	688051	83053817	0.0082844
GC_TA	TCC(GGA)	253793	83053817	0.00305577
GC_CG	TCC(GGA)	238590	83053817	0.00287272
GC_AT	TCG(CGA)	1030199	11923747	0.0863989
GC_CG	TCG(CGA)	61043	11923747	0.00511945
GC_TA	TCG(CGA)	60050	11923747	0.00503617
GC_CG	TCT(AGA)	479069	118649081	0.0040377
GC_AT	TCT(AGA)	719656	118649081	0.00606542
GC_TA	TCT(AGA)	362183	118649081	0.00305256

## Sheet: 5-mers
Type	Motif	nERVs	nMotifs	ERV_rel_rate
AT_CG	AAAAA(TTTTT)	69642	36208759	0.00192335
AT_GC	AAAAA(TTTTT)	118861	36208759	0.00328266
AT_TA	AAAAA(TTTTT)	41826	36208759	0.00115513
AT_TA	AAAAC(GTTTT)	10820	11333271	0.000954711
AT_GC	AAAAC(GTTTT)	23457	11333271	0.00206975
AT_CG	AAAAC(GTTTT)	19495	11333271	0.00172016
AT_TA	AAAAG(CTTTT)	10616	13660352	0.00077714
AT_CG	AAAAG(CTTTT)	21362	13660352	0.0015638
AT_GC	AAAAG(CTTTT)	41287	13660352	0.0030224
AT_TA	AAAAT(ATTTT)	36267	21826652	0.00166159
AT_CG	AAAAT(ATTTT)	43880	21826652	0.00201039
AT_GC	AAAAT(ATTTT)	44576	21826652	0.00204227
AT_TA	AAACA(TGTTT)	16098	12766791	0.00126093
AT_GC	AAACA(TGTTT)	66006	12766791	0.00517013
AT_CG	AAACA(TGTTT)	21875	12766791	0.00171343
AT_TA	AAACC(GGTTT)	10056	6566622	0.00153138
AT_GC	AAACC(GGTTT)	29791	6566622	0.00453673
AT_CG	AAACC(GGTTT)	13843	6566622	0.00210809
AT_TA	AAACG(CGTTT)	1245	1198276	0.00103899
AT_CG	AAACG(CGTTT)	1617	1198276	0.00134944
AT_GC	AAACG(CGTTT)	4637	1198276	0.00386973
AT_TA	AAACT(AGTTT)	16747	9443163	0.00177345
AT_CG	AAACT(AGTTT)	15883	9443163	0.00168196
AT_GC	AAACT(AGTTT)	40366	9443163	0.00427463
AT_TA	AAAGA(TCTTT)	12068	14025862	0.000860411
AT_GC	AAAGA(TCTTT)	67190	14025862	0.00479044
AT_CG	AAAGA(TCTTT)	18916	14025862	0.00134865
AT_TA	AAAGC(GCTTT)	7301	6836328	0.00106797
AT_GC	AAAGC(GCTTT)	25162	6836328	0.00368063
AT_CG	AAAGC(GCTTT)	8444	6836328	0.00123517
AT_TA	AAAGG(CCTTT)	9910	8296766	0.00119444
AT_CG	AAAGG(CCTTT)	12866	8296766	0.00155072
AT_GC	AAAGG(CCTTT)	37307	8296766	0.00449657
AT_TA	AAAGT(ACTTT)	15858	9670289	0.00163987
AT_CG	AAAGT(ACTTT)	18297	9670289	0.00189208
AT_GC	AAAGT(ACTTT)	36722	9670289	0.0037974
AT_TA	AAATA(TATTT)	24621	18071280	0.00136244
AT_GC	AAATA(TATTT)	115262	18071280	0.00637819
AT_CG	AAATA(TATTT)	27633	18071280	0.00152911
AT_CG	AAATC(GATTT)	11355	7921812	0.00143338
AT_TA	AAATC(GATTT)	10174	7921812	0.0012843
AT_GC	AAATC(GATTT)	43057	7921812	0.00543525
AT_TA	AAATG(CATTT)	16715	12970576	0.00128869
AT_GC	AAATG(CATTT)	81506	12970576	0.00628392
AT_CG	AAATG(CATTT)	15901	12970576	0.00122593
AT_GC	AAATT(AATTT)	73475	15062724	0.00487794
AT_CG	AAATT(AATTT)	22371	15062724	0.00148519
AT_TA	AAATT(AATTT)	43547	15062724	0.00289104
GC_AT	AACAA(TTGTT)	79721	10506804	0.00758756
GC_CG	AACAA(TTGTT)	35762	10506804	0.0034037
GC_TA	AACAA(TTGTT)	63737	10506804	0.00606626
GC_TA	AACAC(GTGTT)	14528	5738287	0.00253177
GC_CG	AACAC(GTGTT)	8188	5738287	0.00142691
GC_AT	AACAC(GTGTT)	53789	5738287	0.0093737
GC_TA	AACAG(CTGTT)	21236	7442585	0.00285331
GC_AT	AACAG(CTGTT)	67312	7442585	0.00904417
GC_CG	AACAG(CTGTT)	37063	7442585	0.00497986
GC_TA	AACAT(ATGTT)	21161	8931669	0.00236921
GC_AT	AACAT(ATGTT)	102300	8931669	0.0114536
GC_CG	AACAT(ATGTT)	13519	8931669	0.0015136
GC_TA	AACCA(TGGTT)	40420	6201552	0.00651772
GC_CG	AACCA(TGGTT)	19270	6201552	0.00310729
GC_AT	AACCA(TGGTT)	52983	6201552	0.00854351
GC_TA	AACCC(GGGTT)	43210	4677008	0.00923881
GC_CG	AACCC(GGGTT)	11431	4677008	0.00244408
GC_AT	AACCC(GGGTT)	50369	4677008	0.0107695
GC_TA	AACCG(CGGTT)	3058	600370	0.00509353
GC_AT	AACCG(CGGTT)	5059	600370	0.00842647
GC_CG	AACCG(CGGTT)	1614	600370	0.00268834
GC_TA	AACCT(AGGTT)	53923	5793009	0.00930829
GC_AT	AACCT(AGGTT)	61624	5793009	0.0106376
GC_CG	AACCT(AGGTT)	17149	5793009	0.00296029
GC_TA	AACGA(TCGTT)	4756	836251	0.00568729
GC_CG	AACGA(TCGTT)	4135	836251	0.00494469
GC_AT	AACGA(TCGTT)	97989	836251	0.117177
GC_TA	AACGC(GCGTT)	3233	581498	0.00555978
GC_CG	AACGC(GCGTT)	1839	581498	0.00316252
GC_AT	AACGC(GCGTT)	70853	581498	0.121846
GC_TA	AACGG(CCGTT)	3807	688847	0.00552663
GC_AT	AACGG(CCGTT)	84403	688847	0.122528
GC_CG	AACGG(CCGTT)	2242	688847	0.00325471
GC_TA	AACGT(ACGTT)	7109	1076949	0.00660106
GC_AT	AACGT(ACGTT)	107657	1076949	0.0999648
GC_CG	AACGT(ACGTT)	3689	1076949	0.00342542
GC_TA	AACTA(TAGTT)	15289	5658177	0.00270211
GC_CG	AACTA(TAGTT)	23723	5658177	0.00419269
GC_AT	AACTA(TAGTT)	37819	5658177	0.00668395
GC_AT	AACTC(GAGTT)	54249	5678982	0.00955259
GC_TA	AACTC(GAGTT)	12507	5678982	0.00220233
GC_CG	AACTC(GAGTT)	16179	5678982	0.00284893
GC_TA	AACTG(CAGTT)	19127	6334613	0.00301944
GC_CG	AACTG(CAGTT)	22258	6334613	0.00351371
GC_AT	AACTG(CAGTT)	44408	6334613	0.00701037
GC_CG	AACTT(AAGTT)	24781	7326581	0.00338234
GC_AT	AACTT(AAGTT)	64258	7326581	0.00877053
GC_TA	AACTT(AAGTT)	24557	7326581	0.00335177
AT_GC	ACAAA(TTTGT)	56015	12692880	0.0044131
AT_CG	ACAAA(TTTGT)	28295	12692880	0.0022292
AT_TA	ACAAA(TTTGT)	13515	12692880	0.00106477
AT_GC	ACAAC(GTTGT)	15738	4477238	0.00351511
AT_CG	ACAAC(GTTGT)	10058	4477238	0.00224647
AT_TA	ACAAC(GTTGT)	5668	4477238	0.00126596
AT_GC	ACAAG(CTTGT)	27317	5650216	0.00483468
AT_CG	ACAAG(CTTGT)	10644	5650216	0.00188382
AT_TA	ACAAG(CTTGT)	6012	5650216	0.00106403
AT_GC	ACAAT(ATTGT)	35376	6956269	0.00508548
AT_CG	ACAAT(ATTGT)	17345	6956269	0.00249343
AT_TA	ACAAT(ATTGT)	11599	6956269	0.00166742
AT_GC	ACACA(TGTGT)	52229	10122008	0.00515994
AT_CG	ACACA(TGTGT)	18666	10122008	0.0018441
AT_TA	ACACA(TGTGT)	14213	10122008	0.00140417
AT_GC	ACACC(GGTGT)	24556	4458368	0.00550785
AT_CG	ACACC(GGTGT)	9373	4458368	0.00210234
AT_TA	ACACC(GGTGT)	6987	4458368	0.00156717
AT_GC	ACACG(CGTGT)	6443	1189535	0.0054164
AT_CG	ACACG(CGTGT)	1883	1189535	0.00158297
AT_TA	ACACG(CGTGT)	1806	1189535	0.00151824
AT_GC	ACACT(AGTGT)	46782	5629645	0.00830994
AT_CG	ACACT(AGTGT)	16561	5629645	0.00294175
AT_TA	ACACT(AGTGT)	13630	5629645	0.00242111
AT_GC	ACAGA(TCTGT)	51889	9483756	0.00547136
AT_CG	ACAGA(TCTGT)	14063	9483756	0.00148285
AT_TA	ACAGA(TCTGT)	10696	9483756	0.00112782
AT_GC	ACAGC(GCTGT)	27034	5251043	0.00514831
AT_CG	ACAGC(GCTGT)	6762	5251043	0.00128774
AT_TA	ACAGC(GCTGT)	7495	5251043	0.00142734
AT_CG	ACAGG(CCTGT)	12086	7284330	0.00165918
AT_TA	ACAGG(CCTGT)	10960	7284330	0.0015046
AT_GC	ACAGG(CCTGT)	46181	7284330	0.00633977
AT_TA	ACAGT(ACTGT)	14135	6259199	0.00225828
AT_GC	ACAGT(ACTGT)	51460	6259199	0.0082215
AT_CG	ACAGT(ACTGT)	16237	6259199	0.0025941
AT_CG	ACATA(TATGT)	19783	7617493	0.00259705
AT_TA	ACATA(TATGT)	22124	7617493	0.00290437
AT_GC	ACATA(TATGT)	128436	7617493	0.0168607
AT_CG	ACATC(GATGT)	10190	4687324	0.00217395
AT_GC	ACATC(GATGT)	46677	4687324	0.00995813
AT_TA	ACATC(GATGT)	15837	4687324	0.00337869
AT_CG	ACATG(CATGT)	19875	7261155	0.00273717
AT_GC	ACATG(CATGT)	118710	7261155	0.0163486
AT_TA	ACATG(CATGT)	22416	7261155	0.00308711
AT_CG	ACATT(AATGT)	18490	9019967	0.0020499
AT_GC	ACATT(AATGT)	102716	9019967	0.0113876
AT_TA	ACATT(AATGT)	25839	9019967	0.00286464
GC_CG	ACCAA(TTGGT)	20960	5759675	0.00363909
GC_AT	ACCAA(TTGGT)	35138	5759675	0.00610069
GC_TA	ACCAA(TTGGT)	30810	5759675	0.00534926
GC_CG	ACCAC(GTGGT)	12612	5427070	0.00232391
GC_AT	ACCAC(GTGGT)	44062	5427070	0.00811893
GC_TA	ACCAC(GTGGT)	17962	5427070	0.0033097
GC_CG	ACCAG(CTGGT)	17123	5476836	0.00312644
GC_AT	ACCAG(CTGGT)	39829	5476836	0.00727226
GC_TA	ACCAG(CTGGT)	21162	5476836	0.00386391
GC_CG	ACCAT(ATGGT)	13420	6197895	0.00216525
GC_AT	ACCAT(ATGGT)	51482	6197895	0.00830637
GC_TA	ACCAT(ATGGT)	21930	6197895	0.0035383
GC_CG	ACCCA(TGGGT)	20410	6038383	0.00338004
GC_AT	ACCCA(TGGGT)	46657	6038383	0.00772674
GC_TA	ACCCA(TGGGT)	28894	6038383	0.00478506
GC_CG	ACCCC(GGGGT)	12803	4021848	0.00318336
GC_AT	ACCCC(GGGGT)	42981	4021848	0.0106869
GC_TA	ACCCC(GGGGT)	23593	4021848	0.00586621
GC_CG	ACCCG(CGGGT)	3246	1029544	0.00315285
GC_AT	ACCCG(CGGGT)	8395	1029544	0.0081541
GC_TA	ACCCG(CGGGT)	4311	1029544	0.00418729
GC_CG	ACCCT(AGGGT)	23574	4595653	0.00512963
GC_AT	ACCCT(AGGGT)	46355	4595653	0.0100867
GC_TA	ACCCT(AGGGT)	25917	4595653	0.00563946
GC_CG	ACCGA(TCGGT)	3474	587029	0.00591794
GC_AT	ACCGA(TCGGT)	56625	587029	0.0964603
GC_TA	ACCGA(TCGGT)	3931	587029	0.00669643
GC_CG	ACCGC(GCGGT)	3413	754401	0.00452412
GC_AT	ACCGC(GCGGT)	77582	754401	0.102839
GC_TA	ACCGC(GCGGT)	4467	754401	0.00592125
GC_AT	ACCGG(CCGGT)	58458	555114	0.105308
GC_TA	ACCGG(CCGGT)	3599	555114	0.00648335
GC_CG	ACCGG(CCGGT)	2827	555114	0.00509265
GC_TA	ACCGT(ACGGT)	4914	826048	0.00594881
GC_CG	ACCGT(ACGGT)	4000	826048	0.00484233
GC_AT	ACCGT(ACGGT)	76598	826048	0.0927283
GC_AT	ACCTA(TAGGT)	32815	3908777	0.00839521
GC_TA	ACCTA(TAGGT)	12795	3908777	0.0032734
GC_CG	ACCTA(TAGGT)	17166	3908777	0.00439165
GC_AT	ACCTC(GAGGT)	64894	5889293	0.011019
GC_CG	ACCTC(GAGGT)	18415	5889293	0.00312686
GC_TA	ACCTC(GAGGT)	14969	5889293	0.00254173
GC_AT	ACCTG(CAGGT)	47247	6190832	0.00763177
GC_CG	ACCTG(CAGGT)	23373	6190832	0.00377542
GC_TA	ACCTG(CAGGT)	16811	6190832	0.00271547
GC_AT	ACCTT(AAGGT)	54255	5258253	0.0103181
GC_CG	ACCTT(AAGGT)	18466	5258253	0.00351181
GC_TA	ACCTT(AAGGT)	23277	5258253	0.00442676
AT_CG	AGAAA(TTTCT)	22764	17038972	0.001336
AT_GC	AGAAA(TTTCT)	78630	17038972	0.00461472
AT_TA	AGAAA(TTTCT)	15760	17038972	0.000924938
AT_CG	AGAAC(GTTCT)	6043	5851011	0.00103281
AT_GC	AGAAC(GTTCT)	17431	5851011	0.00297914
AT_TA	AGAAC(GTTCT)	7117	5851011	0.00121637
AT_CG	AGAAG(CTTCT)	15088	9206020	0.00163893
AT_GC	AGAAG(CTTCT)	32065	9206020	0.00348305
AT_TA	AGAAG(CTTCT)	10159	9206020	0.00110352
AT_CG	AGAAT(ATTCT)	15246	9863635	0.00154568
AT_GC	AGAAT(ATTCT)	28565	9863635	0.00289599
AT_TA	AGAAT(ATTCT)	12851	9863635	0.00130287
AT_CG	AGACA(TGTCT)	8389	8200706	0.00102296
AT_GC	AGACA(TGTCT)	48442	8200706	0.00590705
AT_TA	AGACA(TGTCT)	16368	8200706	0.00199593
AT_CG	AGACC(GGTCT)	7302	4622999	0.00157949
AT_GC	AGACC(GGTCT)	20294	4622999	0.00438979
AT_TA	AGACC(GGTCT)	9738	4622999	0.00210642
AT_CG	AGACG(CGTCT)	964	1296022	0.000743815
AT_GC	AGACG(CGTCT)	6917	1296022	0.0053371
AT_TA	AGACG(CGTCT)	2262	1296022	0.00174534
AT_GC	AGACT(AGTCT)	31586	6019347	0.00524741
AT_CG	AGACT(AGTCT)	11589	6019347	0.00192529
AT_TA	AGACT(AGTCT)	14530	6019347	0.00241388
AT_TA	AGAGA(TCTCT)	11525	11287327	0.00102106
AT_CG	AGAGA(TCTCT)	14352	11287327	0.00127151
AT_GC	AGAGA(TCTCT)	48792	11287327	0.00432272
AT_TA	AGAGC(GCTCT)	6614	5391862	0.00122666
AT_GC	AGAGC(GCTCT)	26854	5391862	0.00498047
AT_CG	AGAGC(GCTCT)	6841	5391862	0.00126876
AT_GC	AGAGG(CCTCT)	29745	7403985	0.00401743
AT_CG	AGAGG(CCTCT)	10347	7403985	0.00139749
AT_TA	AGAGG(CCTCT)	11412	7403985	0.00154133
AT_GC	AGAGT(ACTCT)	33422	6144993	0.0054389
AT_TA	AGAGT(ACTCT)	12211	6144993	0.00198715
AT_CG	AGAGT(ACTCT)	11668	6144993	0.00189878
AT_GC	AGATA(TATCT)	61641	6797137	0.00906867
AT_CG	AGATA(TATCT)	11444	6797137	0.00168365
AT_TA	AGATA(TATCT)	23669	6797137	0.0034822
AT_GC	AGATC(GATCT)	26023	4699724	0.00553713
AT_TA	AGATC(GATCT)	18442	4699724	0.00392406
AT_CG	AGATC(GATCT)	7531	4699724	0.00160243
AT_GC	AGATG(CATCT)	54400	7480149	0.00727258
AT_CG	AGATG(CATCT)	8362	7480149	0.00111789
AT_TA	AGATG(CATCT)	27923	7480149	0.00373295
AT_GC	AGATT(AATCT)	38947	7345515	0.00530215
AT_TA	AGATT(AATCT)	22562	7345515	0.00307153
AT_CG	AGATT(AATCT)	7647	7345515	0.00104104
GC_AT	AGCAA(TTGCT)	44480	7703663	0.00577388
GC_CG	AGCAA(TTGCT)	23686	7703663	0.00307464
GC_TA	AGCAA(TTGCT)	41714	7703663	0.00541483
GC_AT	AGCAC(GTGCT)	38981	5125495	0.00760531
GC_CG	AGCAC(GTGCT)	8758	5125495	0.00170871
GC_TA	AGCAC(GTGCT)	19717	5125495	0.00384685
GC_AT	AGCAG(CTGCT)	53980	7153400	0.00754606
GC_CG	AGCAG(CTGCT)	20135	7153400	0.00281475
GC_TA	AGCAG(CTGCT)	27847	7153400	0.00389283
GC_AT	AGCAT(ATGCT)	46046	6066953	0.00758964
GC_CG	AGCAT(ATGCT)	10741	6066953	0.00177041
GC_TA	AGCAT(ATGCT)	20540	6066953	0.00338555
GC_AT	AGCCA(TGGCT)	66313	7910527	0.00838288
GC_CG	AGCCA(TGGCT)	21522	7910527	0.00272068
GC_TA	AGCCA(TGGCT)	36004	7910527	0.0045514
GC_AT	AGCCC(GGGCT)	48654	4617623	0.0105366
GC_CG	AGCCC(GGGCT)	12932	4617623	0.00280058
GC_TA	AGCCC(GGGCT)	24968	4617623	0.00540711
GC_AT	AGCCG(CGGCT)	12946	1299413	0.00996296
GC_CG	AGCCG(CGGCT)	2966	1299413	0.00228257
GC_TA	AGCCG(CGGCT)	4786	1299413	0.0036832
GC_CG	AGCCT(AGGCT)	40257	8038348	0.00500812
GC_AT	AGCCT(AGGCT)	69150	8038348	0.00860251
GC_TA	AGCCT(AGGCT)	46046	8038348	0.00572829
GC_TA	AGCGA(TCGCT)	10122	1095870	0.0092365
GC_AT	AGCGA(TCGCT)	105439	1095870	0.0962149
GC_CG	AGCGA(TCGCT)	5075	1095870	0.00463102
GC_TA	AGCGC(GCGCT)	5558	663882	0.00837197
GC_CG	AGCGC(GCGCT)	2663	663882	0.00401126
GC_AT	AGCGC(GCGCT)	59186	663882	0.0891514
GC_CG	AGCGG(CCGCT)	2645	814612	0.00324694
GC_AT	AGCGG(CCGCT)	77140	814612	0.0946954
GC_TA	AGCGG(CCGCT)	6989	814612	0.00857954
GC_CG	AGCGT(ACGCT)	3079	766699	0.00401592
GC_TA	AGCGT(ACGCT)	6035	766699	0.00787141
GC_AT	AGCGT(ACGCT)	64118	766699	0.0836286
GC_CG	AGCTA(TAGCT)	19051	5350928	0.00356032
GC_AT	AGCTA(TAGCT)	31301	5350928	0.00584964
GC_TA	AGCTA(TAGCT)	16120	5350928	0.00301256
GC_CG	AGCTC(GAGCT)	14391	5117558	0.00281208
GC_TA	AGCTC(GAGCT)	12106	5117558	0.00236558
GC_AT	AGCTC(GAGCT)	46599	5117558	0.00910571
GC_CG	AGCTG(CAGCT)	27800	7691584	0.00361434
GC_AT	AGCTG(CAGCT)	51089	7691584	0.00664219
GC_TA	AGCTG(CAGCT)	19485	7691584	0.00253329
GC_CG	AGCTT(AAGCT)	18956	5968555	0.00317598
GC_TA	AGCTT(AAGCT)	19411	5968555	0.00325221
GC_AT	AGCTT(AAGCT)	50761	5968555	0.00850474
AT_GC	ATAAA(TTTAT)	83867	15183900	0.00552342
AT_CG	ATAAA(TTTAT)	17690	15183900	0.00116505
AT_TA	ATAAA(TTTAT)	28035	15183900	0.00184636
AT_GC	ATAAC(GTTAT)	17103	4647506	0.00368004
AT_TA	ATAAC(GTTAT)	5550	4647506	0.00119419
AT_CG	ATAAC(GTTAT)	4637	4647506	0.000997739
AT_GC	ATAAG(CTTAT)	28490	5703281	0.00499537
AT_CG	ATAAG(CTTAT)	7263	5703281	0.00127348
AT_TA	ATAAG(CTTAT)	6186	5703281	0.00108464
AT_GC	ATAAT(ATTAT)	44079	10305399	0.00427727
AT_TA	ATAAT(ATTAT)	13162	10305399	0.00127719
AT_CG	ATAAT(ATTAT)	17783	10305399	0.0017256
AT_GC	ATACA(TGTAT)	62005	8231089	0.00753303
AT_CG	ATACA(TGTAT)	6544	8231089	0.000795035
AT_TA	ATACA(TGTAT)	10285	8231089	0.00124953
AT_GC	ATACC(GGTAT)	23416	3578172	0.00654412
AT_TA	ATACC(GGTAT)	4225	3578172	0.00118077
AT_CG	ATACC(GGTAT)	3144	3578172	0.000878661
AT_TA	ATACG(CGTAT)	888	750270	0.00118357
AT_CG	ATACG(CGTAT)	567	750270	0.000755728
AT_GC	ATACG(CGTAT)	4303	750270	0.00573527
AT_GC	ATACT(AGTAT)	40384	5379408	0.00750715
AT_TA	ATACT(AGTAT)	8583	5379408	0.00159553
AT_CG	ATACT(AGTAT)	6891	5379408	0.001281
AT_GC	ATAGA(TCTAT)	41316	6409067	0.00644649
AT_CG	ATAGA(TCTAT)	5615	6409067	0.000876103
AT_TA	ATAGA(TCTAT)	6806	6409067	0.00106193
AT_CG	ATAGC(GCTAT)	3354	3761344	0.000891703
AT_GC	ATAGC(GCTAT)	19441	3761344	0.00516863
AT_TA	ATAGC(GCTAT)	4784	3761344	0.00127189
AT_GC	ATAGG(CCTAT)	22635	3952720	0.00572644
AT_CG	ATAGG(CCTAT)	4008	3952720	0.00101399
AT_TA	ATAGG(CCTAT)	5140	3952720	0.00130037
AT_CG	ATAGT(ACTAT)	7827	5163062	0.00151596
AT_GC	ATAGT(ACTAT)	34843	5163062	0.00674851
AT_TA	ATAGT(ACTAT)	8838	5163062	0.00171177
AT_GC	ATATA(TATAT)	167456	12362902	0.013545
AT_CG	ATATA(TATAT)	12261	12362902	0.000991757
AT_TA	ATATA(TATAT)	18228	12362902	0.00147441
AT_CG	ATATC(GATAT)	5713	5188755	0.00110103
AT_GC	ATATC(GATAT)	45988	5188755	0.00886301
AT_TA	ATATC(GATAT)	7394	5188755	0.001425
AT_GC	ATATG(CATAT)	82867	7200501	0.0115085
AT_CG	ATATG(CATAT)	5714	7200501	0.000793556
AT_TA	ATATG(CATAT)	11775	7200501	0.0016353
AT_CG	ATATT(AATAT)	8147	12197818	0.000667906
AT_GC	ATATT(AATAT)	98922	12197818	0.00810981
AT_TA	ATATT(AATAT)	18182	12197818	0.00149059
GC_CG	ATCAA(TTGAT)	25153	6553933	0.00383785
GC_AT	ATCAA(TTGAT)	31980	6553933	0.00487951
GC_TA	ATCAA(TTGAT)	27434	6553933	0.00418588
GC_CG	ATCAC(GTGAT)	11602	5707849	0.00203264
GC_TA	ATCAC(GTGAT)	14172	5707849	0.0024829
GC_AT	ATCAC(GTGAT)	35933	5707849	0.00629537
GC_CG	ATCAG(CTGAT)	17651	5548724	0.00318109
GC_AT	ATCAG(CTGAT)	33180	5548724	0.00597975
GC_TA	ATCAG(CTGAT)	13901	5548724	0.00250526
GC_CG	ATCAT(ATGAT)	17375	7001925	0.00248146
GC_TA	ATCAT(ATGAT)	31319	7001925	0.00447291
GC_AT	ATCAT(ATGAT)	44979	7001925	0.0064238
GC_CG	ATCCA(TGGAT)	19009	5946571	0.00319663
GC_AT	ATCCA(TGGAT)	38721	5946571	0.00651148
GC_TA	ATCCA(TGGAT)	26549	5946571	0.00446459
GC_CG	ATCCC(GGGAT)	14337	5027854	0.00285151
GC_TA	ATCCC(GGGAT)	25999	5027854	0.00517099
GC_AT	ATCCC(GGGAT)	44781	5027854	0.00890658
GC_TA	ATCCG(CGGAT)	2576	659218	0.00390766
GC_AT	ATCCG(CGGAT)	4530	659218	0.00687178
GC_CG	ATCCG(CGGAT)	1905	659218	0.00288979
GC_CG	ATCCT(AGGAT)	16929	6010671	0.00281649
GC_TA	ATCCT(AGGAT)	27896	6010671	0.00464108
GC_AT	ATCCT(AGGAT)	48676	6010671	0.00809826
GC_CG	ATCGA(TCGAT)	5428	652213	0.00832243
GC_AT	ATCGA(TCGAT)	53257	652213	0.0816558
GC_TA	ATCGA(TCGAT)	5517	652213	0.00845889
GC_AT	ATCGC(GCGAT)	72218	847175	0.0852457
GC_CG	ATCGC(GCGAT)	4444	847175	0.00524567
GC_TA	ATCGC(GCGAT)	5455	847175	0.00643905
GC_CG	ATCGG(CCGAT)	2234	466079	0.00479318
GC_AT	ATCGG(CCGAT)	44020	466079	0.0944475
GC_TA	ATCGG(CCGAT)	3291	466079	0.00706103
GC_AT	ATCGT(ACGAT)	60395	774512	0.0779781
GC_CG	ATCGT(ACGAT)	4197	774512	0.0054189
GC_TA	ATCGT(ACGAT)	5494	774512	0.0070935
GC_CG	ATCTA(TAGAT)	25180	5283417	0.00476586
GC_AT	ATCTA(TAGAT)	27293	5283417	0.00516579
GC_TA	ATCTA(TAGAT)	19476	5283417	0.00368625
GC_AT	ATCTC(GAGAT)	45652	6861708	0.00665315
GC_CG	ATCTC(GAGAT)	23926	6861708	0.00348689
GC_TA	ATCTC(GAGAT)	23291	6861708	0.00339434
GC_CG	ATCTG(CAGAT)	25842	6432031	0.0040177
GC_AT	ATCTG(CAGAT)	32897	6432031	0.00511456
GC_TA	ATCTG(CAGAT)	21258	6432031	0.00330502
GC_AT	ATCTT(AAGAT)	43606	7745371	0.00562994
GC_CG	ATCTT(AAGAT)	26286	7745371	0.00339377
GC_TA	ATCTT(AAGAT)	40296	7745371	0.00520259
AT_GC	CAAAA(TTTTG)	83056	14309219	0.00580437
AT_CG	CAAAA(TTTTG)	21467	14309219	0.00150022
AT_TA	CAAAA(TTTTG)	9768	14309219	0.000682637
AT_CG	CAAAC(GTTTG)	10857	6201443	0.00175072
AT_GC	CAAAC(GTTTG)	31484	6201443	0.00507688
AT_TA	CAAAC(GTTTG)	5867	6201443	0.00094607
AT_CG	CAAAG(CTTTG)	14464	8817137	0.00164044
AT_TA	CAAAG(CTTTG)	6659	8817137	0.000755234
AT_GC	CAAAG(CTTTG)	47336	8817137	0.00536864
AT_TA	CAAAT(ATTTG)	15780	9521087	0.00165737
AT_GC	CAAAT(ATTTG)	59477	9521087	0.00624687
AT_CG	CAAAT(ATTTG)	22721	9521087	0.00238639
AT_CG	CAACA(TGTTG)	9012	7269476	0.0012397
AT_TA	CAACA(TGTTG)	9183	7269476	0.00126323
AT_GC	CAACA(TGTTG)	66579	7269476	0.00915871
AT_CG	CAACC(GGTTG)	6357	4001544	0.00158864
AT_GC	CAACC(GGTTG)	41292	4001544	0.010319
AT_TA	CAACC(GGTTG)	6830	4001544	0.00170684
AT_CG	CAACG(CGTTG)	891	698920	0.00127482
AT_GC	CAACG(CGTTG)	9517	698920	0.0136167
AT_TA	CAACG(CGTTG)	1014	698920	0.00145081
AT_CG	CAACT(AGTTG)	10871	4778762	0.00227486
AT_GC	CAACT(AGTTG)	60086	4778762	0.0125735
AT_TA	CAACT(AGTTG)	8903	4778762	0.00186303
AT_CG	CAAGA(TCTTG)	9758	7389183	0.00132058
AT_GC	CAAGA(TCTTG)	46888	7389183	0.00634549
AT_TA	CAAGA(TCTTG)	6582	7389183	0.000890762
AT_CG	CAAGC(GCTTG)	5941	4449507	0.0013352
AT_GC	CAAGC(GCTTG)	26295	4449507	0.00590964
AT_TA	CAAGC(GCTTG)	4680	4449507	0.0010518
AT_CG	CAAGG(CCTTG)	9377	5705543	0.00164349
AT_GC	CAAGG(CCTTG)	32701	5705543	0.00573144
AT_TA	CAAGG(CCTTG)	6424	5705543	0.00112592
AT_CG	CAAGT(ACTTG)	11602	5640694	0.00205684
AT_GC	CAAGT(ACTTG)	39527	5640694	0.00700747
AT_TA	CAAGT(ACTTG)	7546	5640694	0.00133778
AT_CG	CAATA(TATTG)	7306	6228349	0.00117302
AT_GC	CAATA(TATTG)	125372	6228349	0.0201293
AT_TA	CAATA(TATTG)	7467	6228349	0.00119887
AT_CG	CAATC(GATTG)	4522	3957754	0.00114257
AT_GC	CAATC(GATTG)	90476	3957754	0.0228604
AT_TA	CAATC(GATTG)	5786	3957754	0.00146194
AT_CG	CAATG(CATTG)	6192	5669045	0.00109225
AT_GC	CAATG(CATTG)	162700	5669045	0.0286997
AT_TA	CAATG(CATTG)	9377	5669045	0.00165407
AT_GC	CAATT(AATTG)	142305	6727593	0.0211524
AT_CG	CAATT(AATTG)	8652	6727593	0.00128605
AT_TA	CAATT(AATTG)	12019	6727593	0.00178652
GC_CG	CACAA(TTGTG)	21790	6780469	0.00321364
GC_AT	CACAA(TTGTG)	55064	6780469	0.00812097
GC_TA	CACAA(TTGTG)	32032	6780469	0.00472416
GC_AT	CACAC(GTGTG)	79639	7790396	0.0102227
GC_CG	CACAC(GTGTG)	12162	7790396	0.00156115
GC_TA	CACAC(GTGTG)	19485	7790396	0.00250116
GC_AT	CACAG(CTGTG)	75242	7964417	0.00944727
GC_TA	CACAG(CTGTG)	18584	7964417	0.00233338
GC_CG	CACAG(CTGTG)	29303	7964417	0.00367924
GC_TA	CACAT(ATGTG)	16946	7568462	0.00223903
GC_CG	CACAT(ATGTG)	10985	7568462	0.00145142
GC_AT	CACAT(ATGTG)	94733	7568462	0.0125168
GC_AT	CACCA(TGGTG)	75312	7577467	0.00993894
GC_TA	CACCA(TGGTG)	31962	7577467	0.00421803
GC_CG	CACCA(TGGTG)	24278	7577467	0.00320397
GC_AT	CACCC(GGGTG)	62928	5115368	0.0123018
GC_CG	CACCC(GGGTG)	14399	5115368	0.00281485
GC_TA	CACCC(GGGTG)	34948	5115368	0.00683196
GC_AT	CACCG(CGGTG)	11284	1192507	0.00946242
GC_CG	CACCG(CGGTG)	2914	1192507	0.00244359
GC_TA	CACCG(CGGTG)	4094	1192507	0.0034331
GC_AT	CACCT(AGGTG)	86595	6737005	0.0128536
GC_CG	CACCT(AGGTG)	17100	6737005	0.00253822
GC_TA	CACCT(AGGTG)	32899	6737005	0.00488333
GC_AT	CACGA(TCGTG)	107650	1032347	0.104277
GC_CG	CACGA(TCGTG)	6545	1032347	0.00633992
GC_TA	CACGA(TCGTG)	5736	1032347	0.00555627
GC_AT	CACGC(GCGTG)	176377	1568994	0.112414
GC_CG	CACGC(GCGTG)	7525	1568994	0.00479607
GC_TA	CACGC(GCGTG)	10042	1568994	0.00640028
GC_AT	CACGG(CCGTG)	133311	1202489	0.110863
GC_CG	CACGG(CCGTG)	4681	1202489	0.00389276
GC_TA	CACGG(CCGTG)	6514	1202489	0.0054171
GC_AT	CACGT(ACGTG)	132728	1395873	0.095086
GC_CG	CACGT(ACGTG)	6608	1395873	0.00473396
GC_TA	CACGT(ACGTG)	8948	1395873	0.00641033
GC_AT	CACTA(TAGTG)	34004	3955511	0.00859661
GC_CG	CACTA(TAGTG)	18646	3955511	0.00471393
GC_TA	CACTA(TAGTG)	8442	3955511	0.00213424
GC_AT	CACTC(GAGTG)	59127	5385707	0.0109785
GC_CG	CACTC(GAGTG)	20181	5385707	0.00374714
GC_TA	CACTC(GAGTG)	9870	5385707	0.00183263
GC_AT	CACTG(CAGTG)	67488	8171371	0.00825908
GC_CG	CACTG(CAGTG)	28134	8171371	0.003443
GC_TA	CACTG(CAGTG)	18174	8171371	0.00222411
GC_CG	CACTT(AAGTG)	27903	7462865	0.00373891
GC_AT	CACTT(AAGTG)	72862	7462865	0.00976327
GC_TA	CACTT(AAGTG)	17930	7462865	0.00240256
AT_TA	CCAAA(TTTGG)	7453	8797747	0.000847149
AT_CG	CCAAA(TTTGG)	21782	8797747	0.00247586
AT_GC	CCAAA(TTTGG)	43833	8797747	0.0049823
AT_TA	CCAAC(GTTGG)	3924	4283929	0.000915982
AT_GC	CCAAC(GTTGG)	14318	4283929	0.00334226
AT_CG	CCAAC(GTTGG)	7190	4283929	0.00167837
AT_GC	CCAAG(CTTGG)	31431	6215062	0.00505723
AT_CG	CCAAG(CTTGG)	11825	6215062	0.00190264
AT_TA	CCAAG(CTTGG)	5214	6215062	0.00083893
AT_GC	CCAAT(ATTGG)	21929	4488112	0.00488602
AT_TA	CCAAT(ATTGG)	6123	4488112	0.00136427
AT_CG	CCAAT(ATTGG)	10152	4488112	0.00226198
AT_GC	CCACA(TGTGG)	39744	6936668	0.00572955
AT_CG	CCACA(TGTGG)	11494	6936668	0.00165699
AT_TA	CCACA(TGTGG)	8993	6936668	0.00129644
AT_GC	CCACC(GGTGG)	34036	7036218	0.00483726
AT_TA	CCACC(GGTGG)	9468	7036218	0.00134561
AT_CG	CCACC(GGTGG)	14099	7036218	0.00200378
AT_GC	CCACG(CGTGG)	7607	1477144	0.0051498
AT_CG	CCACG(CGTGG)	1953	1477144	0.00132215
AT_TA	CCACG(CGTGG)	1840	1477144	0.00124565
AT_GC	CCACT(AGTGG)	42940	6336423	0.00677669
AT_TA	CCACT(AGTGG)	12957	6336423	0.00204484
AT_CG	CCACT(AGTGG)	14032	6336423	0.0022145
AT_GC	CCAGA(TCTGG)	40643	6724852	0.0060437
AT_CG	CCAGA(TCTGG)	8645	6724852	0.00128553
AT_TA	CCAGA(TCTGG)	6652	6724852	0.000989167
AT_GC	CCAGC(GCTGG)	39903	8651263	0.00461239
AT_TA	CCAGC(GCTGG)	10089	8651263	0.00116619
AT_CG	CCAGC(GCTGG)	11576	8651263	0.00133807
AT_GC	CCAGG(CCTGG)	62279	9301999	0.00669523
AT_CG	CCAGG(CCTGG)	14721	9301999	0.00158256
AT_TA	CCAGG(CCTGG)	12681	9301999	0.00136326
AT_GC	CCAGT(ACTGG)	37240	5322090	0.00699725
AT_TA	CCAGT(ACTGG)	9903	5322090	0.00186074
AT_CG	CCAGT(ACTGG)	12576	5322090	0.00236298
AT_GC	CCATA(TATGG)	80109	4330610	0.0184983
AT_CG	CCATA(TATGG)	7628	4330610	0.00176141
AT_TA	CCATA(TATGG)	8835	4330610	0.00204013
AT_GC	CCATC(GATGG)	65871	5723545	0.0115088
AT_TA	CCATC(GATGG)	11621	5723545	0.00203039
AT_CG	CCATC(GATGG)	9304	5723545	0.00162557
AT_TA	CCATG(CATGG)	14577	6457708	0.0022573
AT_CG	CCATG(CATGG)	12195	6457708	0.00188844
AT_GC	CCATG(CATGG)	96571	6457708	0.0149544
AT_GC	CCATT(AATGG)	81089	7116514	0.0113945
AT_TA	CCATT(AATGG)	15759	7116514	0.00221443
AT_CG	CCATT(AATGG)	11856	7116514	0.00166598
GC_TA	CCCAA(TTGGG)	20093	6485889	0.00309796
GC_AT	CCCAA(TTGGG)	40333	6485889	0.00621858
GC_CG	CCCAA(TTGGG)	18253	6485889	0.00281426
GC_TA	CCCAC(GTGGG)	20855	5747673	0.00362842
GC_CG	CCCAC(GTGGG)	14581	5747673	0.00253685
GC_AT	CCCAC(GTGGG)	53506	5747673	0.00930916
GC_CG	CCCAG(CTGGG)	21981	10445286	0.00210439
GC_AT	CCCAG(CTGGG)	77943	10445286	0.00746203
GC_TA	CCCAG(CTGGG)	24271	10445286	0.00232363
GC_CG	CCCAT(ATGGG)	8360	5489729	0.00152284
GC_TA	CCCAT(ATGGG)	13736	5489729	0.00250213
GC_AT	CCCAT(ATGGG)	48079	5489729	0.00875799
GC_CG	CCCCA(TGGGG)	30152	6715485	0.00448992
GC_AT	CCCCA(TGGGG)	55024	6715485	0.0081936
GC_TA	CCCCA(TGGGG)	21214	6715485	0.00315897
GC_CG	CCCCC(GGGGG)	19567	3697308	0.00529223
GC_TA	CCCCC(GGGGG)	17459	3697308	0.00472208
GC_AT	CCCCC(GGGGG)	41661	3697308	0.0112679
GC_CG	CCCCG(CGGGG)	4608	1453477	0.00317033
GC_AT	CCCCG(CGGGG)	11212	1453477	0.00771392
GC_TA	CCCCG(CGGGG)	3956	1453477	0.00272175
GC_CG	CCCCT(AGGGG)	25657	4865578	0.00527317
GC_TA	CCCCT(AGGGG)	19146	4865578	0.00393499
GC_AT	CCCCT(AGGGG)	53717	4865578	0.0110402
GC_CG	CCCGA(TCGGG)	8099	1002830	0.00807614
GC_AT	CCCGA(TCGGG)	92277	1002830	0.0920166
GC_TA	CCCGA(TCGGG)	4722	1002830	0.00470867
GC_CG	CCCGC(GCGGG)	7169	1349709	0.00531152
GC_TA	CCCGC(GCGGG)	6910	1349709	0.00511962
GC_AT	CCCGC(GCGGG)	117451	1349709	0.0870195
GC_CG	CCCGG(CCGGG)	9944	1848815	0.00537858
GC_AT	CCCGG(CCGGG)	182186	1848815	0.098542
GC_TA	CCCGG(CCGGG)	8203	1848815	0.0044369
GC_CG	CCCGT(ACGGG)	5784	1017905	0.00568226
GC_TA	CCCGT(ACGGG)	4816	1017905	0.00473129
GC_AT	CCCGT(ACGGG)	90473	1017905	0.0888816
GC_CG	CCCTA(TAGGG)	14155	3324331	0.004258
GC_AT	CCCTA(TAGGG)	29552	3324331	0.00888961
GC_TA	CCCTA(TAGGG)	6957	3324331	0.00209275
GC_CG	CCCTC(GAGGG)	22169	5436617	0.00407772
GC_TA	CCCTC(GAGGG)	12063	5436617	0.00221884
GC_AT	CCCTC(GAGGG)	61818	5436617	0.0113707
GC_TA	CCCTG(CAGGG)	12019	6602306	0.00182042
GC_AT	CCCTG(CAGGG)	48220	6602306	0.00730351
GC_CG	CCCTG(CAGGG)	21282	6602306	0.00322342
GC_CG	CCCTT(AAGGG)	20351	5560624	0.00365984
GC_TA	CCCTT(AAGGG)	14262	5560624	0.00256482
GC_AT	CCCTT(AAGGG)	54849	5560624	0.00986382
AT_GC	CGAAA(TTTCG)	4078	892109	0.00457119
AT_CG	CGAAA(TTTCG)	1463	892109	0.00163993
AT_TA	CGAAA(TTTCG)	863	892109	0.000967371
AT_CG	CGAAC(GTTCG)	664	595912	0.00111426
AT_GC	CGAAC(GTTCG)	1476	595912	0.00247688
AT_TA	CGAAC(GTTCG)	537	595912	0.00090114
AT_GC	CGAAG(CTTCG)	2035	766698	0.00265424
AT_CG	CGAAG(CTTCG)	1000	766698	0.00130429
AT_TA	CGAAG(CTTCG)	646	766698	0.000842574
AT_CG	CGAAT(ATTCG)	1143	666165	0.00171579
AT_GC	CGAAT(ATTCG)	1753	666165	0.00263148
AT_TA	CGAAT(ATTCG)	880	666165	0.00132099
AT_GC	CGACA(TGTCG)	3399	716910	0.00474118
AT_CG	CGACA(TGTCG)	685	716910	0.00095549
AT_TA	CGACA(TGTCG)	1031	716910	0.00143812
AT_CG	CGACC(GGTCG)	676	482641	0.00140063
AT_GC	CGACC(GGTCG)	2071	482641	0.00429097
AT_TA	CGACC(GGTCG)	725	482641	0.00150215
AT_GC	CGACG(CGTCG)	595	147029	0.00404682
AT_CG	CGACG(CGTCG)	156	147029	0.00106102
AT_TA	CGACG(CGTCG)	263	147029	0.00178876
AT_CG	CGACT(AGTCG)	835	518648	0.00160996
AT_GC	CGACT(AGTCG)	2266	518648	0.00436905
AT_TA	CGACT(AGTCG)	1057	518648	0.00203799
AT_GC	CGAGA(TCTCG)	4631	1546569	0.00299437
AT_CG	CGAGA(TCTCG)	1946	1546569	0.00125827
AT_TA	CGAGA(TCTCG)	1409	1546569	0.000911049
AT_CG	CGAGC(GCTCG)	756	636383	0.00118796
AT_GC	CGAGC(GCTCG)	2225	636383	0.00349632
AT_TA	CGAGC(GCTCG)	671	636383	0.0010544
AT_CG	CGAGG(CCTCG)	1828	1377743	0.00132681
AT_TA	CGAGG(CCTCG)	1671	1377743	0.00121285
AT_GC	CGAGG(CCTCG)	3944	1377743	0.00286265
AT_TA	CGAGT(ACTCG)	1303	837276	0.00155624
AT_GC	CGAGT(ACTCG)	3180	837276	0.00379803
AT_CG	CGAGT(ACTCG)	1631	837276	0.00194798
AT_TA	CGATA(TATCG)	1037	479484	0.00216274
AT_CG	CGATA(TATCG)	608	479484	0.00126803
AT_GC	CGATA(TATCG)	3752	479484	0.00782508
AT_CG	CGATC(GATCG)	936	747886	0.00125153
AT_TA	CGATC(GATCG)	1386	747886	0.00185322
AT_GC	CGATC(GATCG)	3244	747886	0.00433756
AT_CG	CGATG(CATCG)	686	698124	0.000982633
AT_GC	CGATG(CATCG)	3932	698124	0.00563224
AT_TA	CGATG(CATCG)	1587	698124	0.00227324
AT_CG	CGATT(AATCG)	819	814485	0.00100554
AT_TA	CGATT(AATCG)	1599	814485	0.0019632
AT_GC	CGATT(AATCG)	3561	814485	0.00437209
GC_CG	CGCAA(TTGCG)	1241	622536	0.00199346
GC_AT	CGCAA(TTGCG)	4441	622536	0.00713372
GC_TA	CGCAA(TTGCG)	1478	622536	0.00237416
GC_AT	CGCAC(GTGCG)	8616	781168	0.0110296
GC_CG	CGCAC(GTGCG)	901	781168	0.0011534
GC_TA	CGCAC(GTGCG)	1361	781168	0.00174226
GC_CG	CGCAG(CTGCG)	1636	1028186	0.00159115
GC_AT	CGCAG(CTGCG)	7828	1028186	0.00761341
GC_TA	CGCAG(CTGCG)	2206	1028186	0.00214553
GC_AT	CGCAT(ATGCG)	5736	653191	0.0087815
GC_CG	CGCAT(ATGCG)	629	653191	0.000962965
GC_TA	CGCAT(ATGCG)	1137	653191	0.00174069
GC_CG	CGCCA(TGGCG)	2119	1311778	0.00161536
GC_AT	CGCCA(TGGCG)	10662	1311778	0.0081279
GC_TA	CGCCA(TGGCG)	3024	1311778	0.00230527
GC_AT	CGCCC(GGGCG)	16973	1539685	0.0110237
GC_CG	CGCCC(GGGCG)	2924	1539685	0.00189909
GC_TA	CGCCC(GGGCG)	5217	1539685	0.00338836
GC_CG	CGCCG(CGGCG)	730	385803	0.00189216
GC_AT	CGCCG(CGGCG)	2913	385803	0.00755049
GC_TA	CGCCG(CGGCG)	817	385803	0.00211766
GC_AT	CGCCT(AGGCG)	17460	1913064	0.00912672
GC_CG	CGCCT(AGGCG)	2813	1913064	0.00147042
GC_TA	CGCCT(AGGCG)	5202	1913064	0.0027192
GC_CG	CGCGA(TCGCG)	1191	221397	0.00537948
GC_AT	CGCGA(TCGCG)	18108	221397	0.0817897
GC_TA	CGCGA(TCGCG)	926	221397	0.00418253
GC_AT	CGCGC(GCGCG)	38186	515344	0.0740981
GC_CG	CGCGC(GCGCG)	1366	515344	0.00265066
GC_TA	CGCGC(GCGCG)	1796	515344	0.00348505
GC_AT	CGCGG(CCGCG)	29086	452111	0.0643338
GC_TA	CGCGG(CCGCG)	2115	452111	0.00467805
GC_CG	CGCGG(CCGCG)	1444	452111	0.00319391
GC_TA	CGCGT(ACGCG)	852	202555	0.00420626
GC_CG	CGCGT(ACGCG)	721	202555	0.00355953
GC_AT	CGCGT(ACGCG)	14798	202555	0.0730567
GC_TA	CGCTA(TAGCG)	852	438497	0.001943
GC_AT	CGCTA(TAGCG)	4009	438497	0.00914259
GC_CG	CGCTA(TAGCG)	1104	438497	0.00251769
GC_AT	CGCTC(GAGCG)	9608	886218	0.0108416
GC_TA	CGCTC(GAGCG)	1624	886218	0.00183251
GC_CG	CGCTC(GAGCG)	1977	886218	0.00223083
GC_AT	CGCTG(CAGCG)	7380	1069990	0.00689726
GC_CG	CGCTG(CAGCG)	2293	1069990	0.00214301
GC_TA	CGCTG(CAGCG)	1899	1069990	0.00177478
GC_AT	CGCTT(AAGCG)	8838	946358	0.00933896
GC_TA	CGCTT(AAGCG)	1685	946358	0.00178051
GC_CG	CGCTT(AAGCG)	1794	946358	0.00189569
AT_CG	CTAAA(TTTAG)	10003	7593323	0.00131734
AT_GC	CTAAA(TTTAG)	62890	7593323	0.00828228
AT_TA	CTAAA(TTTAG)	8071	7593323	0.00106291
AT_CG	CTAAC(GTTAG)	4629	3193765	0.00144939
AT_TA	CTAAC(GTTAG)	3031	3193765	0.000949037
AT_GC	CTAAC(GTTAG)	15538	3193765	0.0048651
AT_CG	CTAAG(CTTAG)	6551	4194634	0.00156176
AT_GC	CTAAG(CTTAG)	25789	4194634	0.00614809
AT_TA	CTAAG(CTTAG)	3442	4194634	0.000820572
AT_CG	CTAAT(ATTAG)	12943	5909700	0.00219013
AT_TA	CTAAT(ATTAG)	6895	5909700	0.00116673
AT_GC	CTAAT(ATTAG)	36390	5909700	0.00615767
AT_CG	CTACA(TGTAG)	5629	5164877	0.00108986
AT_GC	CTACA(TGTAG)	55342	5164877	0.0107151
AT_TA	CTACA(TGTAG)	5729	5164877	0.00110922
AT_CG	CTACC(GGTAG)	4931	3165663	0.00155765
AT_TA	CTACC(GGTAG)	4209	3165663	0.00132958
AT_GC	CTACC(GGTAG)	24891	3165663	0.00786281
AT_CG	CTACG(CGTAG)	675	548557	0.0012305
AT_GC	CTACG(CGTAG)	5586	548557	0.0101831
AT_TA	CTACG(CGTAG)	646	548557	0.00117764
AT_CG	CTACT(AGTAG)	10919	5444523	0.0020055
AT_TA	CTACT(AGTAG)	8436	5444523	0.00154945
AT_GC	CTACT(AGTAG)	55738	5444523	0.0102374
AT_CG	CTAGA(TCTAG)	4175	4682600	0.000891599
AT_GC	CTAGA(TCTAG)	40406	4682600	0.00862897
AT_TA	CTAGA(TCTAG)	3802	4682600	0.000811942
AT_GC	CTAGC(GCTAG)	16770	2790263	0.00601019
AT_CG	CTAGC(GCTAG)	2930	2790263	0.00105008
AT_TA	CTAGC(GCTAG)	2773	2790263	0.000993813
AT_TA	CTAGG(CCTAG)	3915	3795992	0.00103135
AT_CG	CTAGG(CCTAG)	5033	3795992	0.00132587
AT_GC	CTAGG(CCTAG)	27517	3795992	0.00724896
AT_TA	CTAGT(ACTAG)	4573	3274851	0.0013964
AT_GC	CTAGT(ACTAG)	26216	3274851	0.00800525
AT_CG	CTAGT(ACTAG)	6149	3274851	0.00187764
AT_TA	CTATA(TATAG)	6982	4939671	0.00141345
AT_GC	CTATA(TATAG)	131521	4939671	0.0266255
AT_CG	CTATA(TATAG)	11531	4939671	0.00233437
AT_TA	CTATC(GATAG)	5340	3346117	0.00159588
AT_GC	CTATC(GATAG)	73845	3346117	0.0220689
AT_CG	CTATC(GATAG)	11794	3346117	0.00352468
AT_TA	CTATG(CATAG)	8089	4415618	0.00183191
AT_GC	CTATG(CATAG)	116929	4415618	0.0264808
AT_CG	CTATG(CATAG)	9848	4415618	0.00223027
AT_TA	CTATT(AATAG)	10518	6584788	0.00159732
AT_GC	CTATT(AATAG)	134460	6584788	0.0204198
AT_CG	CTATT(AATAG)	14161	6584788	0.00215056
GC_AT	CTCAA(TTGAG)	46032	7362695	0.00625206
GC_CG	CTCAA(TTGAG)	30214	7362695	0.00410366
GC_TA	CTCAA(TTGAG)	15214	7362695	0.00206636
GC_AT	CTCAC(GTGAG)	67527	6602027	0.0102282
GC_TA	CTCAC(GTGAG)	12413	6602027	0.00188018
GC_CG	CTCAC(GTGAG)	13321	6602027	0.00201771
GC_AT	CTCAG(CTGAG)	68895	8875090	0.00776274
GC_CG	CTCAG(CTGAG)	23424	8875090	0.0026393
GC_TA	CTCAG(CTGAG)	12850	8875090	0.00144787
GC_AT	CTCAT(ATGAG)	81830	6735774	0.0121486
GC_TA	CTCAT(ATGAG)	15653	6735774	0.00232386
GC_CG	CTCAT(ATGAG)	13048	6735774	0.00193712
GC_AT	CTCCA(TGGAG)	54805	7980454	0.0068674
GC_CG	CTCCA(TGGAG)	31838	7980454	0.0039895
GC_TA	CTCCA(TGGAG)	19150	7980454	0.00239961
GC_AT	CTCCC(GGGAG)	75799	8108387	0.00934822
GC_TA	CTCCC(GGGAG)	21377	8108387	0.00263641
GC_CG	CTCCC(GGGAG)	25499	8108387	0.00314477
GC_AT	CTCCG(CGGAG)	8191	1298450	0.00630829
GC_CG	CTCCG(CGGAG)	3876	1298450	0.0029851
GC_TA	CTCCG(CGGAG)	2753	1298450	0.00212022
GC_AT	CTCCT(AGGAG)	94244	9175190	0.0102716
GC_TA	CTCCT(AGGAG)	20745	9175190	0.00226099
GC_CG	CTCCT(AGGAG)	27159	9175190	0.00296005
GC_AT	CTCGA(TCGAG)	75958	971781	0.0781637
GC_CG	CTCGA(TCGAG)	7911	971781	0.00814072
GC_TA	CTCGA(TCGAG)	3541	971781	0.00364383
GC_CG	CTCGC(GCGAG)	4100	876425	0.0046781
GC_AT	CTCGC(GCGAG)	70952	876425	0.0809562
GC_TA	CTCGC(GCGAG)	3273	876425	0.00373449
GC_TA	CTCGG(CCGAG)	6447	1639490	0.00393232
GC_AT	CTCGG(CCGAG)	146990	1639490	0.0896559
GC_CG	CTCGG(CCGAG)	7809	1639490	0.00476307
GC_TA	CTCGT(ACGAG)	3577	910283	0.00392955
GC_CG	CTCGT(ACGAG)	4711	910283	0.00517531
GC_AT	CTCGT(ACGAG)	71328	910283	0.078358
GC_TA	CTCTA(TAGAG)	9110	5539881	0.00164444
GC_CG	CTCTA(TAGAG)	42784	5539881	0.00772291
GC_AT	CTCTA(TAGAG)	35456	5539881	0.00640014
GC_TA	CTCTC(GAGAG)	11641	7217162	0.00161296
GC_CG	CTCTC(GAGAG)	49854	7217162	0.0069077
GC_AT	CTCTC(GAGAG)	61121	7217162	0.00846884
GC_TA	CTCTG(CAGAG)	13024	9133246	0.001426
GC_CG	CTCTG(CAGAG)	43938	9133246	0.00481078
GC_AT	CTCTG(CAGAG)	51280	9133246	0.00561465
GC_TA	CTCTT(AAGAG)	17458	8337878	0.00209382
GC_CG	CTCTT(AAGAG)	41117	8337878	0.00493135
GC_AT	CTCTT(AAGAG)	68743	8337878	0.00824466
AT_TA	GAAAA(TTTTC)	10359	14534902	0.000712698
AT_GC	GAAAA(TTTTC)	48496	14534902	0.00333652
AT_CG	GAAAA(TTTTC)	18716	14534902	0.00128766
AT_TA	GAAAC(GTTTC)	4541	6588932	0.000689186
AT_GC	GAAAC(GTTTC)	14806	6588932	0.0022471
AT_CG	GAAAC(GTTTC)	9244	6588932	0.00140296
AT_TA	GAAAG(CTTTC)	5196	8562894	0.000606804
AT_GC	GAAAG(CTTTC)	27438	8562894	0.00320429
AT_CG	GAAAG(CTTTC)	14731	8562894	0.00172033
AT_TA	GAAAT(ATTTC)	13505	10213779	0.00132223
AT_GC	GAAAT(ATTTC)	22610	10213779	0.00221368
AT_CG	GAAAT(ATTTC)	18274	10213779	0.00178915
AT_TA	GAACA(TGTTC)	7629	6067635	0.00125733
AT_GC	GAACA(TGTTC)	35614	6067635	0.0058695
AT_CG	GAACA(TGTTC)	6760	6067635	0.00111411
AT_GC	GAACC(GGTTC)	17608	3576094	0.00492381
AT_TA	GAACC(GGTTC)	4761	3576094	0.00133134
AT_CG	GAACC(GGTTC)	4525	3576094	0.00126535
AT_CG	GAACG(CGTTC)	675	680150	0.000992428
AT_TA	GAACG(CGTTC)	690	680150	0.00101448
AT_GC	GAACG(CGTTC)	3167	680150	0.00465633
AT_CG	GAACT(AGTTC)	8058	5397996	0.00149278
AT_GC	GAACT(AGTTC)	28515	5397996	0.00528252
AT_TA	GAACT(AGTTC)	9464	5397996	0.00175324
AT_GC	GAAGA(TCTTC)	36883	8230108	0.00448147
AT_CG	GAAGA(TCTTC)	13303	8230108	0.00161638
AT_TA	GAAGA(TCTTC)	6988	8230108	0.000849078
AT_CG	GAAGC(GCTTC)	7452	4778973	0.00155933
AT_GC	GAAGC(GCTTC)	20367	4778973	0.00426179
AT_TA	GAAGC(GCTTC)	4056	4778973	0.000848718
AT_GC	GAAGG(CCTTC)	24227	6465881	0.0037469
AT_CG	GAAGG(CCTTC)	11135	6465881	0.00172212
AT_TA	GAAGG(CCTTC)	6798	6465881	0.00105136
AT_CG	GAAGT(ACTTC)	12274	5624087	0.0021824
AT_GC	GAAGT(ACTTC)	24593	5624087	0.0043728
AT_TA	GAAGT(ACTTC)	7997	5624087	0.00142192
AT_GC	GAATA(TATTC)	47830	6605702	0.00724071
AT_CG	GAATA(TATTC)	14121	6605702	0.0021377
AT_TA	GAATA(TATTC)	7935	6605702	0.00120123
AT_CG	GAATC(GATTC)	9627	4393856	0.00219101
AT_GC	GAATC(GATTC)	22813	4393856	0.00519202
AT_TA	GAATC(GATTC)	5918	4393856	0.00134688
AT_GC	GAATG(CATTC)	39917	6531745	0.00611123
AT_CG	GAATG(CATTC)	8614	6531745	0.00131879
AT_TA	GAATG(CATTC)	7617	6531745	0.00116615
AT_CG	GAATT(AATTC)	9043	7382688	0.00122489
AT_GC	GAATT(AATTC)	35342	7382688	0.00478715
AT_TA	GAATT(AATTC)	12309	7382688	0.00166728
GC_TA	GACAA(TTGTC)	29315	5147939	0.00569451
GC_CG	GACAA(TTGTC)	15876	5147939	0.00308395
GC_AT	GACAA(TTGTC)	37395	5147939	0.00726407
GC_TA	GACAC(GTGTC)	8848	3858691	0.00229301
GC_CG	GACAC(GTGTC)	5568	3858691	0.00144298
GC_AT	GACAC(GTGTC)	35030	3858691	0.00907821
GC_TA	GACAG(CTGTC)	14045	6014510	0.00233519
GC_CG	GACAG(CTGTC)	27683	6014510	0.0046027
GC_AT	GACAG(CTGTC)	50995	6014510	0.00847866
GC_TA	GACAT(ATGTC)	9937	4925276	0.00201755
GC_CG	GACAT(ATGTC)	6263	4925276	0.0012716
GC_AT	GACAT(ATGTC)	54795	4925276	0.0111253
GC_TA	GACCA(TGGTC)	22534	4331641	0.00520219
GC_CG	GACCA(TGGTC)	12794	4331641	0.00295362
GC_AT	GACCA(TGGTC)	37435	4331641	0.00864222
GC_CG	GACCC(GGGTC)	6380	2958097	0.00215679
GC_TA	GACCC(GGGTC)	25312	2958097	0.00855685
GC_AT	GACCC(GGGTC)	30135	2958097	0.0101873
GC_AT	GACCG(CGGTC)	4103	491772	0.0083433
GC_TA	GACCG(CGGTC)	2117	491772	0.00430484
GC_CG	GACCG(CGGTC)	1227	491772	0.00249506
GC_AT	GACCT(AGGTC)	41761	4077962	0.0102407
GC_CG	GACCT(AGGTC)	9278	4077962	0.00227516
GC_TA	GACCT(AGGTC)	26992	4077962	0.00661899
GC_CG	GACGA(TCGTC)	2862	592631	0.00482931
GC_AT	GACGA(TCGTC)	69848	592631	0.117861
GC_TA	GACGA(TCGTC)	3049	592631	0.00514485
GC_AT	GACGC(GCGTC)	61406	534559	0.114872
GC_CG	GACGC(GCGTC)	1983	534559	0.0037096
GC_TA	GACGC(GCGTC)	2387	534559	0.00446536
GC_CG	GACGG(CCGTC)	3059	1042493	0.00293431
GC_AT	GACGG(CCGTC)	123291	1042493	0.118266
GC_TA	GACGG(CCGTC)	4076	1042493	0.00390986
GC_AT	GACGT(ACGTC)	72622	692616	0.104852
GC_CG	GACGT(ACGTC)	2233	692616	0.00322401
GC_TA	GACGT(ACGTC)	3333	692616	0.00481219
GC_CG	GACTA(TAGTC)	11485	3210603	0.00357721
GC_AT	GACTA(TAGTC)	25805	3210603	0.00803743
GC_TA	GACTA(TAGTC)	7752	3210603	0.0024145
GC_AT	GACTC(GAGTC)	33504	3666875	0.00913694
GC_CG	GACTC(GAGTC)	10276	3666875	0.00280239
GC_TA	GACTC(GAGTC)	7502	3666875	0.00204588
GC_CG	GACTG(CAGTC)	12359	4296180	0.00287674
GC_AT	GACTG(CAGTC)	28476	4296180	0.00662821
GC_TA	GACTG(CAGTC)	10614	4296180	0.00247057
GC_AT	GACTT(AAGTC)	39018	4953509	0.00787684
GC_CG	GACTT(AAGTC)	14597	4953509	0.0029468
GC_TA	GACTT(AAGTC)	12846	4953509	0.00259331
AT_GC	GCAAA(TTTGC)	26272	7105476	0.00369743
AT_CG	GCAAA(TTTGC)	14347	7105476	0.00201915
AT_TA	GCAAA(TTTGC)	5796	7105476	0.000815709
AT_CG	GCAAC(GTTGC)	7523	3707165	0.00202931
AT_GC	GCAAC(GTTGC)	11396	3707165	0.00307405
AT_TA	GCAAC(GTTGC)	3191	3707165	0.000860766
AT_GC	GCAAG(CTTGC)	17586	4641291	0.00378903
AT_CG	GCAAG(CTTGC)	8861	4641291	0.00190917
AT_TA	GCAAG(CTTGC)	3809	4641291	0.000820677
AT_GC	GCAAT(ATTGC)	21328	4920900	0.00433417
AT_TA	GCAAT(ATTGC)	6123	4920900	0.00124428
AT_CG	GCAAT(ATTGC)	12377	4920900	0.00251519
AT_TA	GCACA(TGTGC)	7492	5450495	0.00137455
AT_GC	GCACA(TGTGC)	28815	5450495	0.00528668
AT_CG	GCACA(TGTGC)	12069	5450495	0.00221429
AT_GC	GCACC(GGTGC)	18144	3575765	0.00507416
AT_CG	GCACC(GGTGC)	7744	3575765	0.00216569
AT_TA	GCACC(GGTGC)	4956	3575765	0.001386
AT_CG	GCACG(CGTGC)	1837	1051623	0.00174682
AT_GC	GCACG(CGTGC)	5859	1051623	0.00557139
AT_TA	GCACG(CGTGC)	1465	1051623	0.00139308
AT_CG	GCACT(AGTGC)	18657	5062436	0.00368538
AT_TA	GCACT(AGTGC)	10380	5062436	0.0020504
AT_GC	GCACT(AGTGC)	30511	5062436	0.00602694
AT_CG	GCAGA(TCTGC)	11541	6633969	0.00173968
AT_GC	GCAGA(TCTGC)	33583	6633969	0.00506228
AT_TA	GCAGA(TCTGC)	6910	6633969	0.00104161
AT_CG	GCAGC(GCTGC)	7770	4915183	0.00158082
AT_TA	GCAGC(GCTGC)	6285	4915183	0.00127869
AT_GC	GCAGC(GCTGC)	20189	4915183	0.00410748
AT_CG	GCAGG(CCTGC)	11989	6406580	0.00187136
AT_GC	GCAGG(CCTGC)	34433	6406580	0.00537463
AT_TA	GCAGG(CCTGC)	9050	6406580	0.00141261
AT_CG	GCAGT(ACTGC)	15811	5812007	0.0027204
AT_TA	GCAGT(ACTGC)	10471	5812007	0.00180162
AT_GC	GCAGT(ACTGC)	37000	5812007	0.00636613
AT_CG	GCATA(TATGC)	10781	3796885	0.00283943
AT_GC	GCATA(TATGC)	58683	3796885	0.0154556
AT_TA	GCATA(TATGC)	9085	3796885	0.00239275
AT_CG	GCATC(GATGC)	8258	3383627	0.00244058
AT_TA	GCATC(GATGC)	8312	3383627	0.00245654
AT_GC	GCATC(GATGC)	29469	3383627	0.00870929
AT_CG	GCATG(CATGC)	16516	5338169	0.00309394
AT_GC	GCATG(CATGC)	71911	5338169	0.0134711
AT_TA	GCATG(CATGC)	13961	5338169	0.00261532
AT_CG	GCATT(AATGC)	11809	5690774	0.00207511
AT_TA	GCATT(AATGC)	12743	5690774	0.00223924
AT_GC	GCATT(AATGC)	51318	5690774	0.00901775
GC_CG	GCCAA(TTGGC)	9869	5201685	0.00189727
GC_AT	GCCAA(TTGGC)	30409	5201685	0.00584599
GC_TA	GCCAA(TTGGC)	10743	5201685	0.00206529
GC_AT	GCCAC(GTGGC)	37786	5397078	0.0070012
GC_CG	GCCAC(GTGGC)	4972	5397078	0.000921239
GC_TA	GCCAC(GTGGC)	8382	5397078	0.00155306
GC_CG	GCCAG(CTGGC)	9375	6280170	0.00149279
GC_AT	GCCAG(CTGGC)	41340	6280170	0.00658262
GC_TA	GCCAG(CTGGC)	9870	6280170	0.00157161
GC_CG	GCCAT(ATGGC)	5044	4877466	0.00103414
GC_TA	GCCAT(ATGGC)	8701	4877466	0.00178392
GC_AT	GCCAT(ATGGC)	34892	4877466	0.00715371
GC_TA	GCCCA(TGGGC)	13202	5721424	0.00230747
GC_CG	GCCCA(TGGGC)	12905	5721424	0.00225556
GC_AT	GCCCA(TGGGC)	42924	5721424	0.00750233
GC_CG	GCCCC(GGGGC)	8457	3717743	0.00227477
GC_AT	GCCCC(GGGGC)	38433	3717743	0.0103377
GC_TA	GCCCC(GGGGC)	12356	3717743	0.00332352
GC_AT	GCCCG(CGGGC)	9468	1335930	0.0070872
GC_CG	GCCCG(CGGGC)	2852	1335930	0.00213484
GC_TA	GCCCG(CGGGC)	2953	1335930	0.00221045
GC_AT	GCCCT(AGGGC)	40527	4280807	0.00946714
GC_TA	GCCCT(AGGGC)	10476	4280807	0.0024472
GC_CG	GCCCT(AGGGC)	8813	4280807	0.00205872
GC_AT	GCCGA(TCGGC)	101433	1115746	0.0909105
GC_CG	GCCGA(TCGGC)	5819	1115746	0.00521534
GC_TA	GCCGA(TCGGC)	5004	1115746	0.00448489
GC_AT	GCCGC(GCGGC)	65122	859503	0.075767
GC_TA	GCCGC(GCGGC)	3844	859503	0.00447235
GC_CG	GCCGC(GCGGC)	2833	859503	0.00329609
GC_AT	GCCGG(CCGGC)	116001	1252065	0.0926477
GC_CG	GCCGG(CCGGC)	5823	1252065	0.00465072
GC_TA	GCCGG(CCGGC)	5493	1252065	0.00438715
GC_AT	GCCGT(ACGGC)	57663	660177	0.0873448
GC_TA	GCCGT(ACGGC)	3279	660177	0.00496685
GC_CG	GCCGT(ACGGC)	3072	660177	0.0046533
GC_AT	GCCTA(TAGGC)	24361	3042239	0.00800759
GC_CG	GCCTA(TAGGC)	8647	3042239	0.00284231
GC_TA	GCCTA(TAGGC)	4946	3042239	0.00162578
GC_AT	GCCTC(GAGGC)	75709	7511384	0.0100792
GC_TA	GCCTC(GAGGC)	12486	7511384	0.00166228
GC_CG	GCCTC(GAGGC)	16761	7511384	0.00223141
GC_AT	GCCTG(CAGGC)	52976	8050742	0.00658026
GC_CG	GCCTG(CAGGC)	18609	8050742	0.00231146
GC_TA	GCCTG(CAGGC)	12820	8050742	0.0015924
GC_AT	GCCTT(AAGGC)	43504	5088764	0.00854903
GC_TA	GCCTT(AAGGC)	10046	5088764	0.00197415
GC_CG	GCCTT(AAGGC)	11789	5088764	0.00231667
AT_TA	GGAAA(TTTCC)	10243	9734796	0.0010522
AT_CG	GGAAA(TTTCC)	14361	9734796	0.00147522
AT_GC	GGAAA(TTTCC)	52780	9734796	0.00542179
AT_GC	GGAAC(GTTCC)	10737	3740095	0.00287078
AT_TA	GGAAC(GTTCC)	4795	3740095	0.00128205
AT_CG	GGAAC(GTTCC)	3754	3740095	0.00100372
AT_TA	GGAAG(CTTCC)	7734	7620436	0.0010149
AT_CG	GGAAG(CTTCC)	9373	7620436	0.00122998
AT_GC	GGAAG(CTTCC)	23522	7620436	0.0030867
AT_CG	GGAAT(ATTCC)	8917	5861515	0.00152128
AT_TA	GGAAT(ATTCC)	8752	5861515	0.00149313
AT_GC	GGAAT(ATTCC)	16499	5861515	0.0028148
AT_TA	GGACA(TGTCC)	9178	4715388	0.00194639
AT_CG	GGACA(TGTCC)	4608	4715388	0.000977226
AT_GC	GGACA(TGTCC)	26270	4715388	0.00557112
AT_CG	GGACC(GGTCC)	3442	2520350	0.00136568
AT_TA	GGACC(GGTCC)	4962	2520350	0.00196877
AT_GC	GGACC(GGTCC)	11708	2520350	0.00464539
AT_TA	GGACG(CGTCC)	1288	701559	0.00183591
AT_CG	GGACG(CGTCC)	694	701559	0.000989225
AT_GC	GGACG(CGTCC)	3714	701559	0.00529392
AT_CG	GGACT(AGTCC)	6009	3953207	0.00152003
AT_TA	GGACT(AGTCC)	8880	3953207	0.00224628
AT_GC	GGACT(AGTCC)	17606	3953207	0.0044536
AT_TA	GGAGA(TCTCC)	9315	7734116	0.0012044
AT_CG	GGAGA(TCTCC)	9143	7734116	0.00118216
AT_GC	GGAGA(TCTCC)	28288	7734116	0.00365756
AT_CG	GGAGC(GCTCC)	4988	4058880	0.00122891
AT_TA	GGAGC(GCTCC)	5365	4058880	0.00132179
AT_GC	GGAGC(GCTCC)	16425	4058880	0.00404668
AT_TA	GGAGG(CCTCC)	14859	9143412	0.0016251
AT_CG	GGAGG(CCTCC)	12719	9143412	0.00139106
AT_GC	GGAGG(CCTCC)	31888	9143412	0.00348754
AT_CG	GGAGT(ACTCC)	10155	5626074	0.00180499
AT_TA	GGAGT(ACTCC)	9670	5626074	0.00171878
AT_GC	GGAGT(ACTCC)	24345	5626074	0.00432717
AT_TA	GGATA(TATCC)	14429	3839382	0.00375816
AT_CG	GGATA(TATCC)	6449	3839382	0.0016797
AT_GC	GGATA(TATCC)	28261	3839382	0.00736082
AT_CG	GGATC(GATCC)	5114	3152559	0.00162217
AT_TA	GGATC(GATCC)	11546	3152559	0.00366242
AT_GC	GGATC(GATCC)	14058	3152559	0.00445923
AT_TA	GGATG(CATCC)	19972	4818228	0.00414509
AT_GC	GGATG(CATCC)	29269	4818228	0.00607464
AT_CG	GGATG(CATCC)	7069	4818228	0.00146714
AT_GC	GGATT(AATCC)	23731	5834144	0.00406761
AT_TA	GGATT(AATCC)	15751	5834144	0.0026998
AT_CG	GGATT(AATCC)	5634	5834144	0.000965694
GC_TA	GGCAA(TTGCC)	27960	5140960	0.00543867
GC_AT	GGCAA(TTGCC)	35517	5140960	0.00690863
GC_CG	GGCAA(TTGCC)	10329	5140960	0.00200916
GC_CG	GGCAC(GTGCC)	5170	4070693	0.00127005
GC_TA	GGCAC(GTGCC)	13741	4070693	0.00337559
GC_AT	GGCAC(GTGCC)	37385	4070693	0.00918394
GC_TA	GGCAG(CTGCC)	30600	7319005	0.0041809
GC_AT	GGCAG(CTGCC)	57279	7319005	0.00782606
GC_CG	GGCAG(CTGCC)	14359	7319005	0.00196188
GC_AT	GGCAT(ATGCC)	44815	5022926	0.00892209
GC_TA	GGCAT(ATGCC)	15223	5022926	0.0030307
GC_CG	GGCAT(ATGCC)	5494	5022926	0.00109378
GC_TA	GGCCA(TGGCC)	22747	5855254	0.00388489
GC_AT	GGCCA(TGGCC)	57163	5855254	0.00976268
GC_CG	GGCCA(TGGCC)	10901	5855254	0.00186175
GC_AT	GGCCC(GGGCC)	41478	3442955	0.0120472
GC_TA	GGCCC(GGGCC)	16981	3442955	0.0049321
GC_CG	GGCCC(GGGCC)	6706	3442955	0.00194775
GC_TA	GGCCG(CGGCC)	4409	1376230	0.00320368
GC_AT	GGCCG(CGGCC)	12485	1376230	0.00907188
GC_CG	GGCCG(CGGCC)	2267	1376230	0.00164725
GC_AT	GGCCT(AGGCC)	55274	5148662	0.0107356
GC_TA	GGCCT(AGGCC)	27123	5148662	0.00526797
GC_CG	GGCCT(AGGCC)	11895	5148662	0.00231031
GC_TA	GGCGA(TCGCC)	7120	849813	0.00837831
GC_AT	GGCGA(TCGCC)	81054	849813	0.0953786
GC_CG	GGCGA(TCGCC)	2565	849813	0.00301831
GC_AT	GGCGC(GCGCC)	108997	1242943	0.0876927
GC_TA	GGCGC(GCGCC)	8545	1242943	0.00687481
GC_CG	GGCGC(GCGCC)	3431	1242943	0.00276038
GC_TA	GGCGG(CCGCC)	13536	1765725	0.00766597
GC_AT	GGCGG(CCGCC)	154176	1765725	0.087316
GC_CG	GGCGG(CCGCC)	4696	1765725	0.00265953
GC_AT	GGCGT(ACGCC)	108917	1291849	0.0843109
GC_TA	GGCGT(ACGCC)	8963	1291849	0.00693812
GC_CG	GGCGT(ACGCC)	3343	1291849	0.00258776
GC_TA	GGCTA(TAGCC)	10594	3531833	0.00299958
GC_AT	GGCTA(TAGCC)	26642	3531833	0.00754339
GC_CG	GGCTA(TAGCC)	8965	3531833	0.00253834
GC_AT	GGCTC(GAGCC)	50114	5120945	0.00978608
GC_TA	GGCTC(GAGCC)	14353	5120945	0.0028028
GC_CG	GGCTC(GAGCC)	10886	5120945	0.00212578
GC_TA	GGCTG(CAGCC)	21240	8333861	0.00254864
GC_CG	GGCTG(CAGCC)	18420	8333861	0.00221026
GC_AT	GGCTG(CAGCC)	56608	8333861	0.00679253
GC_CG	GGCTT(AAGCC)	9075	4879271	0.00185991
GC_TA	GGCTT(AAGCC)	12735	4879271	0.00261002
GC_AT	GGCTT(AAGCC)	43931	4879271	0.0090036
AT_CG	GTAAA(TTTAC)	6895	6619982	0.00104154
AT_TA	GTAAA(TTTAC)	8078	6619982	0.00122025
AT_GC	GTAAA(TTTAC)	38711	6619982	0.0058476
AT_CG	GTAAC(GTTAC)	2766	2879767	0.000960494
AT_GC	GTAAC(GTTAC)	12160	2879767	0.00422256
AT_TA	GTAAC(GTTAC)	3794	2879767	0.00131747
AT_CG	GTAAG(CTTAC)	4725	3685903	0.00128191
AT_GC	GTAAG(CTTAC)	20757	3685903	0.00563146
AT_TA	GTAAG(CTTAC)	4218	3685903	0.00114436
AT_CG	GTAAT(ATTAC)	9140	5843528	0.00156412
AT_GC	GTAAT(ATTAC)	25137	5843528	0.00430168
AT_TA	GTAAT(ATTAC)	7076	5843528	0.00121091
AT_CG	GTACA(TGTAC)	3212	3827520	0.000839186
AT_GC	GTACA(TGTAC)	29317	3827520	0.00765953
AT_TA	GTACA(TGTAC)	5135	3827520	0.0013416
AT_CG	GTACC(GGTAC)	2228	2194623	0.00101521
AT_GC	GTACC(GGTAC)	13870	2194623	0.00631999
AT_TA	GTACC(GGTAC)	3241	2194623	0.00147679
AT_CG	GTACG(CGTAC)	301	374411	0.000803929
AT_GC	GTACG(CGTAC)	2430	374411	0.00649019
AT_TA	GTACG(CGTAC)	493	374411	0.00131673
AT_CG	GTACT(AGTAC)	4218	3026788	0.00139356
AT_GC	GTACT(AGTAC)	21280	3026788	0.00703056
AT_TA	GTACT(AGTAC)	5012	3026788	0.00165588
AT_CG	GTAGA(TCTAC)	3457	4688879	0.000737276
AT_GC	GTAGA(TCTAC)	32666	4688879	0.0069667
AT_TA	GTAGA(TCTAC)	4662	4688879	0.000994267
AT_CG	GTAGC(GCTAC)	2270	3136065	0.000723837
AT_GC	GTAGC(GCTAC)	18049	3136065	0.0057553
AT_TA	GTAGC(GCTAC)	3807	3136065	0.00121394
AT_CG	GTAGG(CCTAC)	3084	3008958	0.00102494
AT_GC	GTAGG(CCTAC)	18857	3008958	0.00626695
AT_TA	GTAGG(CCTAC)	4065	3008958	0.00135097
AT_GC	GTAGT(ACTAC)	23991	3489717	0.00687477
AT_CG	GTAGT(ACTAC)	4922	3489717	0.00141043
AT_TA	GTAGT(ACTAC)	5141	3489717	0.00147319
AT_TA	GTATA(TATAC)	9291	4842326	0.00191871
AT_GC	GTATA(TATAC)	87657	4842326	0.0181023
AT_CG	GTATA(TATAC)	4221	4842326	0.000871689
AT_GC	GTATC(GATAC)	35341	2872720	0.0123023
AT_CG	GTATC(GATAC)	2248	2872720	0.000782534
AT_TA	GTATC(GATAC)	5489	2872720	0.00191073
AT_CG	GTATG(CATAC)	3159	3694415	0.000855074
AT_GC	GTATG(CATAC)	51325	3694415	0.0138926
AT_TA	GTATG(CATAC)	8194	3694415	0.00221794
AT_CG	GTATT(AATAC)	4192	6529478	0.000642012
AT_TA	GTATT(AATAC)	10102	6529478	0.00154714
AT_GC	GTATT(AATAC)	62309	6529478	0.00954272
GC_AT	GTCAA(TTGAC)	20295	3984920	0.00509295
GC_TA	GTCAA(TTGAC)	10511	3984920	0.00263769
GC_CG	GTCAA(TTGAC)	13182	3984920	0.00330797
GC_AT	GTCAC(GTGAC)	24463	3715305	0.00658439
GC_CG	GTCAC(GTGAC)	5856	3715305	0.00157618
GC_TA	GTCAC(GTGAC)	6681	3715305	0.00179824
GC_AT	GTCAG(CTGAC)	27925	4762447	0.00586358
GC_CG	GTCAG(CTGAC)	12821	4762447	0.0026921
GC_TA	GTCAG(CTGAC)	8101	4762447	0.00170102
GC_AT	GTCAT(ATGAC)	29561	4437874	0.00666107
GC_CG	GTCAT(ATGAC)	7374	4437874	0.00166161
GC_TA	GTCAT(ATGAC)	12743	4437874	0.00287142
GC_AT	GTCCA(TGGAC)	24664	3629877	0.00679472
GC_CG	GTCCA(TGGAC)	10341	3629877	0.00284886
GC_TA	GTCCA(TGGAC)	11505	3629877	0.00316953
GC_AT	GTCCC(GGGAC)	34763	3590992	0.00968061
GC_CG	GTCCC(GGGAC)	10557	3590992	0.00293986
GC_TA	GTCCC(GGGAC)	14020	3590992	0.00390421
GC_AT	GTCCG(CGGAC)	2891	473560	0.00610482
GC_CG	GTCCG(CGGAC)	1187	473560	0.00250655
GC_TA	GTCCG(CGGAC)	1298	473560	0.00274094
GC_AT	GTCCT(AGGAC)	35855	4196076	0.00854489
GC_CG	GTCCT(AGGAC)	9986	4196076	0.00237984
GC_TA	GTCCT(AGGAC)	12765	4196076	0.00304213
GC_AT	GTCGA(TCGAC)	30658	386315	0.0793601
GC_CG	GTCGA(TCGAC)	2591	386315	0.00670696
GC_TA	GTCGA(TCGAC)	2042	386315	0.00528584
GC_AT	GTCGC(GCGAC)	41797	511581	0.0817016
GC_CG	GTCGC(GCGAC)	1932	511581	0.00377653
GC_TA	GTCGC(GCGAC)	2272	511581	0.00444113
GC_AT	GTCGG(CCGAC)	43693	507659	0.0860676
GC_CG	GTCGG(CCGAC)	2380	507659	0.00468819
GC_TA	GTCGG(CCGAC)	2760	507659	0.00543672
GC_CG	GTCGT(ACGAC)	2147	459673	0.00467071
GC_AT	GTCGT(ACGAC)	34354	459673	0.0747357
GC_TA	GTCGT(ACGAC)	2274	459673	0.00494699
GC_TA	GTCTA(TAGAC)	6789	3137899	0.00216355
GC_CG	GTCTA(TAGAC)	13715	3137899	0.00437076
GC_AT	GTCTA(TAGAC)	17636	3137899	0.00562032
GC_CG	GTCTC(GAGAC)	23045	6191830	0.00372184
GC_AT	GTCTC(GAGAC)	40558	6191830	0.00655024
GC_TA	GTCTC(GAGAC)	13797	6191830	0.00222826
GC_AT	GTCTG(CAGAC)	24295	4724696	0.00514213
GC_CG	GTCTG(CAGAC)	17578	4724696	0.00372045
GC_TA	GTCTG(CAGAC)	9175	4724696	0.00194192
GC_AT	GTCTT(AAGAC)	34272	6084651	0.00563253
GC_TA	GTCTT(AAGAC)	17390	6084651	0.00285801
GC_CG	GTCTT(AAGAC)	20314	6084651	0.00333856
AT_CG	TAAAA(TTTTA)	34522	17976145	0.00192043
AT_GC	TAAAA(TTTTA)	49296	17976145	0.0027423
AT_TA	TAAAA(TTTTA)	18225	17976145	0.00101384
AT_CG	TAAAC(GTTTA)	9510	5851206	0.00162531
AT_TA	TAAAC(GTTTA)	5296	5851206	0.000905113
AT_GC	TAAAC(GTTTA)	10078	5851206	0.00172238
AT_CG	TAAAG(CTTTA)	16430	7788862	0.00210942
AT_GC	TAAAG(CTTTA)	17918	7788862	0.00230046
AT_TA	TAAAG(CTTTA)	5474	7788862	0.000702798
AT_CG	TAAAT(ATTTA)	37697	12464874	0.00302426
AT_TA	TAAAT(ATTTA)	17321	12464874	0.00138958
AT_GC	TAAAT(ATTTA)	24173	12464874	0.00193929
AT_CG	TAACA(TGTTA)	7502	6515442	0.00115142
AT_GC	TAACA(TGTTA)	32051	6515442	0.00491924
AT_TA	TAACA(TGTTA)	8630	6515442	0.00132455
AT_CG	TAACC(GGTTA)	3501	3127677	0.00111936
AT_TA	TAACC(GGTTA)	4189	3127677	0.00133933
AT_GC	TAACC(GGTTA)	12321	3127677	0.00393935
AT_CG	TAACG(CGTTA)	599	606199	0.000988124
AT_GC	TAACG(CGTTA)	2018	606199	0.00332894
AT_TA	TAACG(CGTTA)	711	606199	0.00117288
AT_CG	TAACT(AGTTA)	8369	5378433	0.00155603
AT_TA	TAACT(AGTTA)	8157	5378433	0.00151661
AT_GC	TAACT(AGTTA)	20406	5378433	0.00379404
AT_TA	TAAGA(TCTTA)	6417	6597132	0.000972695
AT_CG	TAAGA(TCTTA)	11709	6597132	0.00177486
AT_GC	TAAGA(TCTTA)	26185	6597132	0.00396915
AT_GC	TAAGC(GCTTA)	11988	3604195	0.00332612
AT_TA	TAAGC(GCTTA)	3772	3604195	0.00104656
AT_CG	TAAGC(GCTTA)	5729	3604195	0.00158954
AT_TA	TAAGG(CCTTA)	4758	4246835	0.00112036
AT_CG	TAAGG(CCTTA)	8570	4246835	0.00201797
AT_GC	TAAGG(CCTTA)	13904	4246835	0.00327397
AT_CG	TAAGT(ACTTA)	12984	5475324	0.00237137
AT_TA	TAAGT(ACTTA)	7400	5475324	0.00135152
AT_GC	TAAGT(ACTTA)	19416	5475324	0.00354609
AT_TA	TAATA(TATTA)	11837	8972267	0.00131929
AT_CG	TAATA(TATTA)	14352	8972267	0.0015996
AT_GC	TAATA(TATTA)	67688	8972267	0.00754414
AT_CG	TAATC(GATTA)	7085	5570584	0.00127186
AT_TA	TAATC(GATTA)	7843	5570584	0.00140793
AT_GC	TAATC(GATTA)	29720	5570584	0.00533517
AT_TA	TAATG(CATTA)	8753	6316249	0.00138579
AT_CG	TAATG(CATTA)	8864	6316249	0.00140336
AT_GC	TAATG(CATTA)	39256	6316249	0.00621508
AT_CG	TAATT(AATTA)	18002	10993653	0.00163749
AT_TA	TAATT(AATTA)	20759	10993653	0.00188827
AT_GC	TAATT(AATTA)	51840	10993653	0.00471545
GC_AT	TACAA(TTGTA)	75223	7341390	0.0102464
GC_CG	TACAA(TTGTA)	22364	7341390	0.00304629
GC_TA	TACAA(TTGTA)	39828	7341390	0.00542513
GC_AT	TACAC(GTGTA)	58218	4012183	0.0145103
GC_TA	TACAC(GTGTA)	11457	4012183	0.00285555
GC_CG	TACAC(GTGTA)	5700	4012183	0.00142067
GC_AT	TACAG(CTGTA)	92568	6856815	0.0135001
GC_CG	TACAG(CTGTA)	23715	6856815	0.0034586
GC_TA	TACAG(CTGTA)	15417	6856815	0.00224842
GC_AT	TACAT(ATGTA)	97905	7160531	0.0136729
GC_TA	TACAT(ATGTA)	18714	7160531	0.00261349
GC_CG	TACAT(ATGTA)	10016	7160531	0.00139878
GC_AT	TACCA(TGGTA)	48485	4750814	0.0102056
GC_CG	TACCA(TGGTA)	13478	4750814	0.00283699
GC_TA	TACCA(TGGTA)	22232	4750814	0.00467962
GC_AT	TACCC(GGGTA)	37876	2934953	0.0129051
GC_TA	TACCC(GGGTA)	20632	2934953	0.00702975
GC_CG	TACCC(GGGTA)	7128	2934953	0.00242866
GC_AT	TACCG(CGGTA)	4446	437943	0.010152
GC_CG	TACCG(CGGTA)	1006	437943	0.0022971
GC_TA	TACCG(CGGTA)	1800	437943	0.00411012
GC_AT	TACCT(AGGTA)	53159	4639179	0.0114587
GC_TA	TACCT(AGGTA)	25368	4639179	0.00546821
GC_CG	TACCT(AGGTA)	10516	4639179	0.00226678
GC_TA	TACGA(TCGTA)	3486	545337	0.00639238
GC_AT	TACGA(TCGTA)	67726	545337	0.124191
GC_CG	TACGA(TCGTA)	2968	545337	0.00544251
GC_CG	TACGC(GCGTA)	1866	404001	0.0046188
GC_TA	TACGC(GCGTA)	2453	404001	0.00607177
GC_AT	TACGC(GCGTA)	54151	404001	0.134037
GC_TA	TACGG(CCGTA)	2991	509478	0.00587071
GC_AT	TACGG(CCGTA)	66150	509478	0.129839
GC_CG	TACGG(CCGTA)	1778	509478	0.00348985
GC_AT	TACGT(ACGTA)	97867	881960	0.110965
GC_TA	TACGT(ACGTA)	5556	881960	0.00629961
GC_CG	TACGT(ACGTA)	3861	881960	0.00437775
GC_TA	TACTA(TAGTA)	12121	4756356	0.00254838
GC_AT	TACTA(TAGTA)	45795	4756356	0.00962817
GC_CG	TACTA(TAGTA)	18643	4756356	0.0039196
GC_AT	TACTC(GAGTA)	47770	3918995	0.0121893
GC_TA	TACTC(GAGTA)	7780	3918995	0.0019852
GC_CG	TACTC(GAGTA)	11840	3918995	0.00302118
GC_TA	TACTG(CAGTA)	10130	4897692	0.00206832
GC_AT	TACTG(CAGTA)	48661	4897692	0.0099355
GC_CG	TACTG(CAGTA)	15876	4897692	0.00324153
GC_AT	TACTT(AAGTA)	69260	6667439	0.0103878
GC_TA	TACTT(AAGTA)	16702	6667439	0.00250501
GC_CG	TACTT(AAGTA)	21983	6667439	0.00329707
AT_TA	TCAAA(TTTGA)	9800	10252782	0.000955838
AT_CG	TCAAA(TTTGA)	21606	10252782	0.00210733
AT_GC	TCAAA(TTTGA)	34782	10252782	0.00339245
AT_CG	TCAAC(GTTGA)	8433	4280371	0.00197016
AT_TA	TCAAC(GTTGA)	4715	4280371	0.00110154
AT_GC	TCAAC(GTTGA)	12472	4280371	0.00291377
AT_TA	TCAAG(CTTGA)	5962	6678359	0.000892734
AT_CG	TCAAG(CTTGA)	15139	6678359	0.00226687
AT_GC	TCAAG(CTTGA)	26652	6678359	0.0039908
AT_CG	TCAAT(ATTGA)	16396	6217459	0.00263709
AT_TA	TCAAT(ATTGA)	9022	6217459	0.00145108
AT_GC	TCAAT(ATTGA)	26615	6217459	0.00428069
AT_TA	TCACA(TGTGA)	10929	7594570	0.00143905
AT_CG	TCACA(TGTGA)	13149	7594570	0.00173137
AT_GC	TCACA(TGTGA)	30113	7594570	0.00396507
AT_CG	TCACC(GGTGA)	9740	5551998	0.00175432
AT_TA	TCACC(GGTGA)	7825	5551998	0.0014094
AT_GC	TCACC(GGTGA)	24835	5551998	0.00447316
AT_TA	TCACG(CGTGA)	2117	1481402	0.00142905
AT_GC	TCACG(CGTGA)	5678	1481402	0.00383286
AT_CG	TCACG(CGTGA)	2434	1481402	0.00164304
AT_GC	TCACT(AGTGA)	42498	7946950	0.00534771
AT_TA	TCACT(AGTGA)	15182	7946950	0.00191042
AT_CG	TCACT(AGTGA)	18093	7946950	0.00227672
AT_CG	TCAGA(TCTGA)	12307	7433884	0.00165553
AT_TA	TCAGA(TCTGA)	7784	7433884	0.0010471
AT_GC	TCAGA(TCTGA)	37334	7433884	0.00502214
AT_CG	TCAGC(GCTGA)	9559	6442918	0.00148364
AT_GC	TCAGC(GCTGA)	34614	6442918	0.00537241
AT_TA	TCAGC(GCTGA)	8094	6442918	0.00125626
AT_CG	TCAGG(CCTGA)	11819	7035817	0.00167983
AT_GC	TCAGG(CCTGA)	43746	7035817	0.00621761
AT_TA	TCAGG(CCTGA)	9546	7035817	0.00135677
AT_CG	TCAGT(ACTGA)	16452	6306557	0.00260871
AT_GC	TCAGT(ACTGA)	41923	6306557	0.00664753
AT_TA	TCAGT(ACTGA)	12274	6306557	0.00194623
AT_CG	TCATA(TATGA)	14445	5980439	0.00241537
AT_GC	TCATA(TATGA)	76428	5980439	0.0127797
AT_TA	TCATA(TATGA)	16775	5980439	0.00280498
AT_CG	TCATC(GATGA)	11995	5600250	0.00214187
AT_GC	TCATC(GATGA)	47041	5600250	0.0083998
AT_TA	TCATC(GATGA)	17656	5600250	0.00315272
AT_CG	TCATG(CATGA)	17492	6622291	0.00264138
AT_GC	TCATG(CATGA)	70587	6622291	0.010659
AT_TA	TCATG(CATGA)	19653	6622291	0.0029677
AT_CG	TCATT(AATGA)	19569	9660361	0.0020257
AT_GC	TCATT(AATGA)	79412	9660361	0.0082204
AT_TA	TCATT(AATGA)	24354	9660361	0.00252102
GC_TA	TCCAA(TTGGA)	12420	6337599	0.00195973
GC_AT	TCCAA(TTGGA)	41895	6337599	0.00661055
GC_CG	TCCAA(TTGGA)	9917	6337599	0.00156479
GC_AT	TCCAC(GTGGA)	48316	5214629	0.00926547
GC_TA	TCCAC(GTGGA)	7142	5214629	0.00136961
GC_CG	TCCAC(GTGGA)	4200	5214629	0.000805426
GC_TA	TCCAG(CTGGA)	10396	7797913	0.00133318
GC_AT	TCCAG(CTGGA)	58972	7797913	0.00756254
GC_CG	TCCAG(CTGGA)	7954	7797913	0.00102002
GC_AT	TCCAT(ATGGA)	56792	7063289	0.00804045
GC_TA	TCCAT(ATGGA)	13262	7063289	0.0018776
GC_CG	TCCAT(ATGGA)	5962	7063289	0.000844083
GC_TA	TCCCA(TGGGA)	20315	9693285	0.00209578
GC_AT	TCCCA(TGGGA)	69355	9693285	0.00715495
GC_CG	TCCCA(TGGGA)	20306	9693285	0.00209485
GC_AT	TCCCC(GGGGA)	54387	5294949	0.0102715
GC_TA	TCCCC(GGGGA)	14168	5294949	0.00267576
GC_CG	TCCCC(GGGGA)	11409	5294949	0.00215469
GC_TA	TCCCG(CGGGA)	2736	1400309	0.00195385
GC_CG	TCCCG(CGGGA)	2735	1400309	0.00195314
GC_AT	TCCCG(CGGGA)	9899	1400309	0.00706915
GC_CG	TCCCT(AGGGA)	13319	7181837	0.00185454
GC_TA	TCCCT(AGGGA)	15057	7181837	0.00209654
GC_AT	TCCCT(AGGGA)	67985	7181837	0.00946624
GC_AT	TCCGA(TCGGA)	61422	577156	0.106422
GC_TA	TCCGA(TCGGA)	2059	577156	0.00356749
GC_CG	TCCGA(TCGGA)	2178	577156	0.00377368
GC_AT	TCCGC(GCGGA)	104595	956301	0.109375
GC_CG	TCCGC(GCGGA)	2286	956301	0.00239046
GC_TA	TCCGC(GCGGA)	3147	956301	0.0032908
GC_AT	TCCGG(CCGGA)	77162	726496	0.106211
GC_CG	TCCGG(CCGGA)	2138	726496	0.00294289
GC_TA	TCCGG(CCGGA)	2667	726496	0.00367105
GC_AT	TCCGT(ACGGA)	93028	939191	0.0990512
GC_CG	TCCGT(ACGGA)	2779	939191	0.00295893
GC_TA	TCCGT(ACGGA)	3606	939191	0.00383947
GC_AT	TCCTA(TAGGA)	42674	4988028	0.00855528
GC_CG	TCCTA(TAGGA)	13670	4988028	0.00274056
GC_TA	TCCTA(TAGGA)	7571	4988028	0.00151783
GC_AT	TCCTC(GAGGA)	72361	6890927	0.0105009
GC_CG	TCCTC(GAGGA)	15784	6890927	0.00229055
GC_TA	TCCTC(GAGGA)	10586	6890927	0.00153622
GC_AT	TCCTG(CAGGA)	64105	9184847	0.00697943
GC_CG	TCCTG(CAGGA)	16944	9184847	0.00184478
GC_TA	TCCTG(CAGGA)	12610	9184847	0.00137291
GC_AT	TCCTT(AAGGA)	78303	8807382	0.00889061
GC_CG	TCCTT(AAGGA)	18010	8807382	0.00204488
GC_TA	TCCTT(AAGGA)	19212	8807382	0.00218135
AT_CG	TGAAA(TTTCA)	18820	12234631	0.00153826
AT_GC	TGAAA(TTTCA)	40541	12234631	0.00331363
AT_TA	TGAAA(TTTCA)	11380	12234631	0.000930147
AT_CG	TGAAC(GTTCA)	6250	5534857	0.00112921
AT_GC	TGAAC(GTTCA)	12777	5534857	0.00230846
AT_TA	TGAAC(GTTCA)	5997	5534857	0.0010835
AT_CG	TGAAG(CTTCA)	10722	7505893	0.00142848
AT_GC	TGAAG(CTTCA)	17685	7505893	0.00235615
AT_TA	TGAAG(CTTCA)	6623	7505893	0.000882373
AT_GC	TGAAT(ATTCA)	19981	8522459	0.00234451
AT_CG	TGAAT(ATTCA)	15113	8522459	0.00177331
AT_TA	TGAAT(ATTCA)	11162	8522459	0.00130972
AT_TA	TGACA(TGTCA)	12063	6313409	0.0019107
AT_GC	TGACA(TGTCA)	32609	6313409	0.00516504
AT_CG	TGACA(TGTCA)	6696	6313409	0.0010606
AT_GC	TGACC(GGTCA)	17839	4233484	0.00421379
AT_CG	TGACC(GGTCA)	6221	4233484	0.00146948
AT_TA	TGACC(GGTCA)	8196	4233484	0.00193599
AT_CG	TGACG(CGTCA)	634	717684	0.000883397
AT_TA	TGACG(CGTCA)	1265	717684	0.00176261
AT_GC	TGACG(CGTCA)	3351	717684	0.00466919
AT_CG	TGACT(AGTCA)	10036	5635969	0.00178071
AT_TA	TGACT(AGTCA)	13198	5635969	0.00234174
AT_GC	TGACT(AGTCA)	22348	5635969	0.00396525
AT_CG	TGAGA(TCTCA)	11619	9515266	0.00122109
AT_TA	TGAGA(TCTCA)	9034	9515266	0.000949422
AT_GC	TGAGA(TCTCA)	33445	9515266	0.00351488
AT_CG	TGAGC(GCTCA)	6459	6215018	0.00103926
AT_TA	TGAGC(GCTCA)	6562	6215018	0.00105583
AT_GC	TGAGC(GCTCA)	24874	6215018	0.00400224
AT_CG	TGAGG(CCTCA)	9998	7803084	0.00128129
AT_TA	TGAGG(CCTCA)	9708	7803084	0.00124412
AT_GC	TGAGG(CCTCA)	23906	7803084	0.00306366
AT_CG	TGAGT(ACTCA)	10465	6042217	0.00173198
AT_TA	TGAGT(ACTCA)	10175	6042217	0.00168398
AT_GC	TGAGT(ACTCA)	23945	6042217	0.00396295
AT_CG	TGATA(TATCA)	7778	5773705	0.00134714
AT_TA	TGATA(TATCA)	17202	5773705	0.00297937
AT_GC	TGATA(TATCA)	45026	5773705	0.00779846
AT_CG	TGATC(GATCA)	5582	4790618	0.00116519
AT_TA	TGATC(GATCA)	15708	4790618	0.00327891
AT_GC	TGATC(GATCA)	23393	4790618	0.00488309
AT_CG	TGATG(CATCA)	7657	6398244	0.00119673
AT_TA	TGATG(CATCA)	20503	6398244	0.00320447
AT_GC	TGATG(CATCA)	35960	6398244	0.00562029
AT_CG	TGATT(AATCA)	8712	7849863	0.00110983
AT_TA	TGATT(AATCA)	20218	7849863	0.00257559
AT_GC	TGATT(AATCA)	33390	7849863	0.00425358
GC_AT	TGCAA(TTGCA)	57789	6907672	0.00836592
GC_CG	TGCAA(TTGCA)	13590	6907672	0.00196738
GC_TA	TGCAA(TTGCA)	35748	6907672	0.00517512
GC_AT	TGCAC(GTGCA)	61919	5162963	0.0119929
GC_CG	TGCAC(GTGCA)	5621	5162963	0.00108872
GC_TA	TGCAC(GTGCA)	18663	5162963	0.00361478
GC_AT	TGCAG(CTGCA)	84496	8267151	0.0102207
GC_CG	TGCAG(CTGCA)	11873	8267151	0.00143617
GC_TA	TGCAG(CTGCA)	30427	8267151	0.00368047
GC_CG	TGCAT(ATGCA)	7273	6466385	0.00112474
GC_AT	TGCAT(ATGCA)	64218	6466385	0.00993105
GC_TA	TGCAT(ATGCA)	21152	6466385	0.00327107
GC_TA	TGCCA(TGGCA)	27575	6678840	0.00412871
GC_CG	TGCCA(TGGCA)	11523	6678840	0.0017253
GC_AT	TGCCA(TGGCA)	82403	6678840	0.0123379
GC_CG	TGCCC(GGGCA)	10165	5455641	0.00186321
GC_AT	TGCCC(GGGCA)	77106	5455641	0.0141333
GC_TA	TGCCC(GGGCA)	23907	5455641	0.00438207
GC_AT	TGCCG(CGGCA)	10310	826043	0.0124812
GC_TA	TGCCG(CGGCA)	2995	826043	0.00362572
GC_CG	TGCCG(CGGCA)	1236	826043	0.00149629
GC_AT	TGCCT(AGGCA)	101229	8593057	0.0117803
GC_TA	TGCCT(AGGCA)	35075	8593057	0.00408178
GC_CG	TGCCT(AGGCA)	17167	8593057	0.00199778
GC_AT	TGCGA(TCGCA)	65186	626335	0.104075
GC_TA	TGCGA(TCGCA)	7671	626335	0.0122474
GC_CG	TGCGA(TCGCA)	3263	626335	0.00520967
GC_AT	TGCGC(GCGCA)	79077	743340	0.106381
GC_TA	TGCGC(GCGCA)	7626	743340	0.0102591
GC_CG	TGCGC(GCGCA)	2253	743340	0.00303091
GC_AT	TGCGG(CCGCA)	91568	887460	0.10318
GC_TA	TGCGG(CCGCA)	9907	887460	0.0111633
GC_CG	TGCGG(CCGCA)	2699	887460	0.00304126
GC_AT	TGCGT(ACGCA)	80342	827946	0.0970377
GC_TA	TGCGT(ACGCA)	7569	827946	0.0091419
GC_CG	TGCGT(ACGCA)	3369	827946	0.00406911
GC_AT	TGCTA(TAGCA)	52399	4832272	0.0108436
GC_TA	TGCTA(TAGCA)	10423	4832272	0.00215696
GC_CG	TGCTA(TAGCA)	12778	4832272	0.0026443
GC_AT	TGCTC(GAGCA)	62009	5177431	0.0119768
GC_TA	TGCTC(GAGCA)	10953	5177431	0.00211553
GC_CG	TGCTC(GAGCA)	11070	5177431	0.00213813
GC_AT	TGCTG(CAGCA)	74526	8164974	0.00912752
GC_TA	TGCTG(CAGCA)	17266	8164974	0.00211464
GC_CG	TGCTG(CAGCA)	16121	8164974	0.00197441
GC_AT	TGCTT(AAGCA)	86511	7874835	0.0109858
GC_TA	TGCTT(AAGCA)	17168	7874835	0.00218011
GC_CG	TGCTT(AAGCA)	15271	7874835	0.00193922
AT_CG	TTAAA(TTTAA)	23499	14683883	0.00160033
AT_TA	TTAAA(TTTAA)	83688	14683883	0.00569931
AT_GC	TTAAA(TTTAA)	58169	14683883	0.00396142
AT_TA	TTAAC(GTTAA)	6068	4906708	0.00123667
AT_GC	TTAAC(GTTAA)	13873	4906708	0.00282735
AT_CG	TTAAC(GTTAA)	7489	4906708	0.00152628
AT_GC	TTAAG(CTTAA)	20861	6339669	0.00329055
AT_CG	TTAAG(CTTAA)	13394	6339669	0.00211273
AT_TA	TTAAG(CTTAA)	6535	6339669	0.00103081
AT_TA	TTAAT(ATTAA)	13894	9794126	0.00141861
AT_GC	TTAAT(ATTAA)	29882	9794126	0.00305101
AT_CG	TTAAT(ATTAA)	23458	9794126	0.00239511
AT_GC	TTACA(TGTAA)	43471	8147434	0.00533554
AT_TA	TTACA(TGTAA)	9455	8147434	0.00116049
AT_CG	TTACA(TGTAA)	8694	8147434	0.00106708
AT_GC	TTACC(GGTAA)	19772	3824431	0.00516992
AT_TA	TTACC(GGTAA)	4886	3824431	0.00127758
AT_CG	TTACC(GGTAA)	4485	3824431	0.00117272
AT_TA	TTACG(CGTAA)	797	667552	0.00119391
AT_GC	TTACG(CGTAA)	2794	667552	0.00418544
AT_CG	TTACG(CGTAA)	727	667552	0.00108905
AT_TA	TTACT(AGTAA)	10180	6389762	0.00159317
AT_GC	TTACT(AGTAA)	33555	6389762	0.00525137
AT_CG	TTACT(AGTAA)	11001	6389762	0.00172166
AT_GC	TTAGA(TCTAA)	30980	6266836	0.00494348
AT_TA	TTAGA(TCTAA)	6424	6266836	0.00102508
AT_CG	TTAGA(TCTAA)	8072	6266836	0.00128805
AT_GC	TTAGC(GCTAA)	21400	4465858	0.00479191
AT_TA	TTAGC(GCTAA)	5172	4465858	0.00115812
AT_CG	TTAGC(GCTAA)	5141	4465858	0.00115118
AT_TA	TTAGG(CCTAA)	5705	4505706	0.00126617
AT_GC	TTAGG(CCTAA)	20286	4505706	0.00450229
AT_CG	TTAGG(CCTAA)	6788	4505706	0.00150653
AT_TA	TTAGT(ACTAA)	10194	5653017	0.00180328
AT_GC	TTAGT(ACTAA)	30165	5653017	0.00533609
AT_CG	TTAGT(ACTAA)	11727	5653017	0.00207447
AT_GC	TTATA(TATAA)	107464	9377562	0.0114597
AT_TA	TTATA(TATAA)	26684	9377562	0.00284552
AT_CG	TTATA(TATAA)	12830	9377562	0.00136816
AT_GC	TTATC(GATAA)	44495	5482116	0.00811639
AT_TA	TTATC(GATAA)	16147	5482116	0.0029454
AT_CG	TTATC(GATAA)	8651	5482116	0.00157804
AT_TA	TTATG(CATAA)	18159	6414892	0.00283076
AT_GC	TTATG(CATAA)	54600	6414892	0.00851144
AT_CG	TTATG(CATAA)	9211	6414892	0.00143588
AT_CG	TTATT(AATAA)	21164	14565517	0.00145302
AT_GC	TTATT(AATAA)	93510	14565517	0.00641996
AT_TA	TTATT(AATAA)	37753	14565517	0.00259194
GC_AT	TTCAA(TTGAA)	47006	9527424	0.00493376
GC_TA	TTCAA(TTGAA)	25183	9527424	0.00264321
GC_CG	TTCAA(TTGAA)	26485	9527424	0.00277987
GC_TA	TTCAC(GTGAA)	11608	6549737	0.00177228
GC_CG	TTCAC(GTGAA)	9442	6549737	0.00144158
GC_AT	TTCAC(GTGAA)	43055	6549737	0.00657355
GC_CG	TTCAG(CTGAA)	15964	8032914	0.00198732
GC_AT	TTCAG(CTGAA)	48114	8032914	0.00598961
GC_TA	TTCAG(CTGAA)	13236	8032914	0.00164772
GC_TA	TTCAT(ATGAA)	32146	9687766	0.00331821
GC_CG	TTCAT(ATGAA)	14826	9687766	0.00153038
GC_AT	TTCAT(ATGAA)	59138	9687766	0.0061044
GC_CG	TTCCA(TGGAA)	24645	8856529	0.00278269
GC_TA	TTCCA(TGGAA)	22988	8856529	0.0025956
GC_AT	TTCCA(TGGAA)	57659	8856529	0.00651034
GC_CG	TTCCC(GGGAA)	17606	6843145	0.00257279
GC_TA	TTCCC(GGGAA)	18917	6843145	0.00276437
GC_AT	TTCCC(GGGAA)	67010	6843145	0.00979228
GC_TA	TTCCG(CGGAA)	1889	767917	0.0024599
GC_CG	TTCCG(CGGAA)	2040	767917	0.00265654
GC_AT	TTCCG(CGGAA)	5135	767917	0.00668692
GC_TA	TTCCT(AGGAA)	23366	10489247	0.00222761
GC_CG	TTCCT(AGGAA)	21676	10489247	0.0020665
GC_AT	TTCCT(AGGAA)	90327	10489247	0.00861139
GC_CG	TTCGA(TCGAA)	4218	831023	0.00507567
GC_TA	TTCGA(TCGAA)	4230	831023	0.00509011
GC_AT	TTCGA(TCGAA)	80233	831023	0.0965473
GC_CG	TTCGC(GCGAA)	1711	558228	0.00306506
GC_TA	TTCGC(GCGAA)	2452	558228	0.00439247
GC_AT	TTCGC(GCGAA)	56691	558228	0.101555
GC_TA	TTCGG(CCGAA)	3279	669534	0.00489744
GC_CG	TTCGG(CCGAA)	2151	669534	0.00321268
GC_AT	TTCGG(CCGAA)	70348	669534	0.10507
GC_TA	TTCGT(ACGAA)	4146	862092	0.00480923
GC_CG	TTCGT(ACGAA)	3079	862092	0.00357154
GC_AT	TTCGT(ACGAA)	77307	862092	0.0896737
GC_CG	TTCTA(TAGAA)	30305	8086185	0.00374775
GC_TA	TTCTA(TAGAA)	23149	8086185	0.00286278
GC_AT	TTCTA(TAGAA)	40892	8086185	0.00505702
GC_CG	TTCTC(GAGAA)	29249	9812578	0.00298077
GC_TA	TTCTC(GAGAA)	34675	9812578	0.00353373
GC_AT	TTCTC(GAGAA)	66361	9812578	0.00676285
GC_TA	TTCTG(CAGAA)	22042	9986489	0.00220718
GC_CG	TTCTG(CAGAA)	26942	9986489	0.00269785
GC_AT	TTCTG(CAGAA)	51760	9986489	0.005183
GC_AT	TTCTT(AAGAA)	77834	14074385	0.00553019
GC_CG	TTCTT(AAGAA)	38994	14074385	0.00277057
GC_TA	TTCTT(AAGAA)	79612	14074385	0.00565652

## Sheet: 7-mers
Type	Motif	nERVs	nMotifs	ERV_rel_rate	nERVs_mask	nMotifs_mask	ERV_rel_rate_mask	nMAC10	MAC10_rel_rate
AT_CG	AAAAAAA(TTTTTTT)	31876	11824079	0.00269585	10359	3829972	0.00270472	14631	0.00123739
AT_CG	AAAAAAC(GTTTTTT)	5327	1364626	0.00390363	2749	935383	0.0029389	2381	0.0017448
AT_CG	AAAAAAG(CTTTTTT)	2861	2129469	0.00134353	2046	1356999	0.00150774	932	0.000437668
AT_CG	AAAAAAT(ATTTTTT)	7204	3120333	0.00230873	5242	2175879	0.00240914	2205	0.000706655
AT_CG	AAAAACA(TGTTTTT)	5685	1931612	0.00294314	3625	1439031	0.00251906	2026	0.00104886
AT_CG	AAAAACC(GGTTTTT)	2058	745487	0.00276061	1361	539098	0.00252459	666	0.000893376
AT_CG	AAAAACG(CGTTTTT)	282	144117	0.00195674	205	117544	0.00174403	120	0.000832657
AT_CG	AAAAACT(AGTTTTT)	2754	1094688	0.00251579	2206	873347	0.00252591	757	0.000691521
AT_CG	AAAAAGA(TCTTTTT)	4102	2211450	0.00185489	3000	1518342	0.00197584	1225	0.000553935
AT_CG	AAAAAGC(GCTTTTT)	1392	780210	0.00178414	1147	623123	0.00184073	398	0.000510119
AT_CG	AAAAAGG(CCTTTTT)	1654	950778	0.00173963	1362	737817	0.00184599	483	0.000508005
AT_CG	AAAAAGT(ACTTTTT)	2932	1205951	0.00243128	2435	948738	0.00256657	829	0.000687424
AT_CG	AAAAATA(TATTTTT)	7001	3295744	0.00212425	5050	2241757	0.0022527	1953	0.000592582
AT_CG	AAAAATC(GATTTTT)	2692	1156161	0.0023284	2281	938271	0.00243107	814	0.000704054
AT_CG	AAAAATG(CATTTTT)	3335	1651089	0.00201988	2831	1375932	0.00205751	1007	0.0006099
AT_CG	AAAAATT(AATTTTT)	8945	2603280	0.00343605	6257	1679345	0.00372586	2679	0.00102909
AT_CG	AAAACAA(TTGTTTT)	7026	2093991	0.00335532	3919	1574697	0.00248873	2894	0.00138205
AT_CG	AAAACAC(GTGTTTT)	2736	822195	0.00332768	1941	652207	0.00297605	1139	0.00138532
AT_CG	AAAACAG(CTGTTTT)	2696	1089891	0.00247364	2020	883783	0.00228563	1139	0.00104506
AT_CG	AAAACAT(ATGTTTT)	2838	1172174	0.00242114	2433	1020990	0.00238298	1109	0.000946105
AT_CG	AAAACCA(TGGTTTT)	3295	1010763	0.00325991	2270	721852	0.00314469	1401	0.00138608
AT_CG	AAAACCC(GGGTTTT)	3814	592796	0.00643392	2657	392152	0.00677543	2196	0.00370448
AT_CG	AAAACCG(CGGTTTT)	259	81635	0.00317266	192	59851	0.00320797	97	0.00118822
AT_CG	AAAACCT(AGGTTTT)	1875	678111	0.00276503	1484	549513	0.00270057	977	0.00144077
AT_CG	AAAACGA(TCGTTTT)	315	126926	0.00248176	221	106768	0.00206991	122	0.00096119
AT_CG	AAAACGC(GCGTTTT)	207	69396	0.00298288	173	56924	0.00303914	83	0.00119603
AT_CG	AAAACGG(CCGTTTT)	234	97074	0.00241053	168	75171	0.0022349	76	0.000782908
AT_CG	AAAACGT(ACGTTTT)	322	143788	0.00223941	294	125448	0.0023436	117	0.000813698
AT_CG	AAAACTA(TAGTTTT)	2110	906666	0.00232721	1704	740542	0.00230102	769	0.000848162
AT_CG	AAAACTC(GAGTTTT)	2126	619754	0.00343039	1649	494751	0.00333299	854	0.00137797
AT_CG	AAAACTG(CAGTTTT)	2124	897357	0.00236695	1724	729108	0.00236453	823	0.000917138
AT_CG	AAAACTT(AAGTTTT)	2569	931044	0.00275927	2149	783552	0.00274264	1067	0.00114603
AT_CG	AAAAGAA(TTCTTTT)	3629	2509329	0.0014462	2771	1746426	0.00158667	947	0.000377392
AT_CG	AAAAGAC(GTCTTTT)	1221	730079	0.00167242	1036	589894	0.00175625	311	0.000425981
AT_CG	AAAAGAG(CTCTTTT)	1373	1088352	0.00126154	1101	814900	0.00135109	414	0.000380392
AT_CG	AAAAGAT(ATCTTTT)	1934	990776	0.00195201	1700	838338	0.00202782	581	0.000586409
AT_CG	AAAAGCA(TGCTTTT)	1608	1077412	0.00149247	1358	892104	0.00152224	426	0.000395392
AT_CG	AAAAGCC(GGCTTTT)	725	523018	0.00138619	616	428211	0.00143854	219	0.000418724
AT_CG	AAAAGCG(CGCTTTT)	119	76077	0.0015642	96	57822	0.00166027	40	0.000525783
AT_CG	AAAAGCT(AGCTTTT)	1011	693665	0.00145748	835	569676	0.00146575	307	0.000442577
AT_CG	AAAAGGA(TCCTTTT)	1752	1086266	0.00161286	1480	884870	0.00167256	506	0.000465816
AT_CG	AAAAGGC(GCCTTTT)	985	538235	0.00183006	838	436922	0.00191796	273	0.000507213
AT_CG	AAAAGGG(CCCTTTT)	1122	562802	0.0019936	982	476995	0.00205872	320	0.000568584
AT_CG	AAAAGGT(ACCTTTT)	1231	547035	0.00225031	1107	471130	0.00234967	349	0.000637985
AT_CG	AAAAGTA(TACTTTT)	2013	960489	0.00209581	1760	809103	0.00217525	609	0.000634052
AT_CG	AAAAGTC(GACTTTT)	1468	582443	0.00252042	1233	475278	0.00259427	454	0.000779475
AT_CG	AAAAGTG(CACTTTT)	1449	747441	0.00193861	1196	601749	0.00198754	465	0.000622123
AT_CG	AAAAGTT(AACTTTT)	2318	947245	0.0024471	2051	805336	0.00254676	730	0.000770656
AT_CG	AAAATAA(TTATTTT)	4938	2927903	0.00168653	4006	2342052	0.00171047	1542	0.000526657
AT_CG	AAAATAC(GTATTTT)	3498	1581917	0.00221124	1604	883971	0.00181454	1092	0.000690302
AT_CG	AAAATAG(CTATTTT)	1618	1074040	0.00150646	1379	915770	0.00150584	543	0.000505568
AT_CG	AAAATAT(ATATTTT)	4648	2165685	0.0021462	4042	1857539	0.002176	1333	0.00061551
AT_CG	AAAATCA(TGATTTT)	2185	1286820	0.00169798	1788	1048347	0.00170554	640	0.00049735
AT_CG	AAAATCC(GGATTTT)	1201	646272	0.00185835	998	536873	0.00185891	388	0.000600366
AT_CG	AAAATCG(CGATTTT)	136	98657	0.00137851	111	74950	0.00148099	44	0.00044599
AT_CG	AAAATCT(AGATTTT)	1865	1029249	0.001812	1602	871966	0.00183723	619	0.000601409
AT_CG	AAAATGA(TCATTTT)	2083	1487901	0.00139996	1811	1278853	0.00141611	652	0.000438201
AT_CG	AAAATGC(GCATTTT)	1205	864542	0.0013938	984	706198	0.00139338	420	0.000485806
AT_CG	AAAATGG(CCATTTT)	1236	997125	0.00123956	1073	835480	0.00128429	443	0.000444277
AT_CG	AAAATGT(ACATTTT)	3118	1528676	0.00203967	2761	1303096	0.0021188	917	0.000599866
AT_CG	AAAATTA(TAATTTT)	4883	2416001	0.00202111	2747	1542898	0.00178042	1356	0.000561258
AT_CG	AAAATTC(GAATTTT)	1812	971279	0.00186558	1545	813374	0.0018995	606	0.00062392
AT_CG	AAAATTG(CAATTTT)	1546	977302	0.00158191	1325	803622	0.00164879	463	0.000473753
AT_CG	AAAATTT(AAATTTT)	4164	1773602	0.00234776	3515	1485808	0.00236572	1242	0.00070027
AT_CG	AACAAAA(TTTTGTT)	5927	1993763	0.00297277	3878	1484624	0.00261211	2139	0.00107285
AT_CG	AACAAAC(GTTTGTT)	2564	887495	0.00288903	1827	610133	0.00299443	914	0.00102986
AT_CG	AACAAAG(CTTTGTT)	1364	823807	0.00165573	1101	646412	0.00170325	517	0.000627574
AT_CG	AACAAAT(ATTTGTT)	1845	1047176	0.00176188	1576	883837	0.00178313	700	0.000668465
AT_CG	AACAACA(TGTTGTT)	1625	838508	0.00193797	1280	648076	0.00197508	511	0.000609416
AT_CG	AACAACC(GGTTGTT)	1812	337421	0.00537015	1460	258208	0.00565436	570	0.00168928
AT_CG	AACAACG(CGTTGTT)	79	63103	0.00125192	71	52373	0.00135566	39	0.000618037
AT_CG	AACAACT(AGTTGTT)	674	444475	0.0015164	597	388835	0.00153536	286	0.000643456
AT_CG	AACAAGA(TCTTGTT)	1234	667236	0.00184942	988	507638	0.00194627	395	0.000591994
AT_CG	AACAAGC(GCTTGTT)	618	325291	0.00189984	524	270184	0.00193942	245	0.000753172
AT_CG	AACAAGG(CCTTGTT)	716	403906	0.00177269	596	334107	0.00178386	274	0.000678376
AT_CG	AACAAGT(ACTTGTT)	759	422295	0.00179732	664	365378	0.0018173	291	0.000689092
AT_CG	AACAATA(TATTGTT)	1674	694089	0.00241179	1466	599176	0.00244669	496	0.000714606
AT_CG	AACAATC(GATTGTT)	1326	331590	0.00399891	1168	284224	0.00410943	428	0.00129075
AT_CG	AACAATG(CATTGTT)	1264	576299	0.00219331	1051	469397	0.00223904	419	0.000727053
AT_CG	AACAATT(AATTGTT)	1458	650630	0.0022409	1291	568683	0.00227016	618	0.000949849
AT_CG	AACACAA(TTGTGTT)	1249	679476	0.00183818	1046	571951	0.00182883	443	0.000651973
AT_CG	AACACAC(GTGTGTT)	737	484924	0.00151983	606	385936	0.00157021	269	0.000554726
AT_CG	AACACAG(CTGTGTT)	1141	674507	0.00169161	909	538551	0.00168786	473	0.000701253
AT_CG	AACACAT(ATGTGTT)	1190	641595	0.00185475	1001	527635	0.00189714	430	0.000670205
AT_CG	AACACCA(TGGTGTT)	764	452812	0.00168723	586	350853	0.00167022	335	0.000739821
AT_CG	AACACCC(GGGTGTT)	391	242351	0.00161336	312	193845	0.00160953	174	0.000717967
AT_CG	AACACCG(CGGTGTT)	150	65990	0.00227307	52	38962	0.00133463	107	0.00162146
AT_CG	AACACCT(AGGTGTT)	696	363270	0.00191593	585	299915	0.00195055	270	0.000743249
AT_CG	AACACGA(TCGTGTT)	66	67160	0.000982728	50	55828	0.000895608	33	0.000491364
AT_CG	AACACGC(GCGTGTT)	72	50683	0.00142059	59	39582	0.00149058	30	0.000591914
AT_CG	AACACGG(CCGTGTT)	198	136639	0.00144907	57	57321	0.0009944	121	0.000885545
AT_CG	AACACGT(ACGTGTT)	155	89789	0.00172627	130	74599	0.00174265	49	0.000545724
AT_CG	AACACTA(TAGTGTT)	898	352210	0.00254962	759	302025	0.00251304	306	0.0008688
AT_CG	AACACTC(GAGTGTT)	1036	300354	0.00344926	837	241209	0.00347002	343	0.00114199
AT_CG	AACACTG(CAGTGTT)	1304	534575	0.00243932	1087	445636	0.00243921	510	0.000954029
AT_CG	AACACTT(AAGTGTT)	1869	602232	0.00310346	1539	468309	0.00328629	622	0.00103282
AT_CG	AACAGAA(TTCTGTT)	1538	1047441	0.00146834	1260	840311	0.00149944	433	0.000413388
AT_CG	AACAGAC(GTCTGTT)	701	453949	0.00154423	543	330821	0.00164137	192	0.000422955
AT_CG	AACAGAG(CTCTGTT)	851	772609	0.00110146	583	504892	0.0011547	268	0.000346877
AT_CG	AACAGAT(ATCTGTT)	854	538189	0.0015868	758	462011	0.00164065	245	0.00045523
AT_CG	AACAGCA(TGCTGTT)	779	619929	0.0012566	664	505386	0.00131385	214	0.000345201
AT_CG	AACAGCC(GGCTGTT)	421	326671	0.00128876	366	273805	0.00133672	112	0.000342853
AT_CG	AACAGCG(CGCTGTT)	75	59500	0.0012605	57	44257	0.00128793	43	0.000722689
AT_CG	AACAGCT(AGCTGTT)	528	416824	0.00126672	457	358945	0.00127318	180	0.000431837
AT_CG	AACAGGA(TCCTGTT)	732	502800	0.00145585	640	430419	0.00148692	222	0.000441527
AT_CG	AACAGGC(GCCTGTT)	558	348501	0.00160114	419	254349	0.00164734	162	0.000464848
AT_CG	AACAGGG(CCCTGTT)	654	356398	0.00183503	537	281227	0.00190949	177	0.000496636
AT_CG	AACAGGT(ACCTGTT)	556	335560	0.00165693	486	276936	0.00175492	152	0.000452974
AT_CG	AACAGTA(TACTGTT)	970	426251	0.00227565	873	376884	0.00231636	299	0.000701465
AT_CG	AACAGTC(GACTGTT)	909	278793	0.00326048	746	228216	0.00326883	290	0.0010402
AT_CG	AACAGTG(CACTGTT)	1191	506434	0.00235174	971	406143	0.00239078	384	0.000758243
AT_CG	AACAGTT(AACTGTT)	1345	453007	0.00296905	1222	397956	0.00307069	449	0.000991155
AT_CG	AACATAA(TTATGTT)	1541	713080	0.00216105	1359	615323	0.0022086	511	0.00071661
AT_CG	AACATAC(GTATGTT)	895	418072	0.00214078	718	329603	0.00217838	287	0.000686485
AT_CG	AACATAG(CTATGTT)	742	503367	0.00147407	547	358668	0.00152509	248	0.000492682
AT_CG	AACATAT(ATATGTT)	1351	696575	0.00193949	1171	593563	0.00197283	457	0.000656067
AT_CG	AACATCA(TGATGTT)	993	591230	0.00167955	791	467293	0.00169273	303	0.000512491
AT_CG	AACATCC(GGATGTT)	482	301972	0.00159617	402	260509	0.00154313	230	0.00076166
AT_CG	AACATCG(CGATGTT)	71	56441	0.00125795	51	42510	0.00119972	21	0.00037207
AT_CG	AACATCT(AGATGTT)	785	523951	0.00149823	688	454597	0.00151343	342	0.000652733
AT_CG	AACATGA(TCATGTT)	1240	559383	0.00221673	1081	470149	0.00229927	402	0.000718649
AT_CG	AACATGC(GCATGTT)	818	363728	0.00224893	641	285081	0.00224848	294	0.000808296
AT_CG	AACATGG(CCATGTT)	1463	881254	0.00166013	785	385482	0.00203641	455	0.00051631
AT_CG	AACATGT(ACATGTT)	1199	524338	0.00228669	999	440868	0.00226598	377	0.000719002
AT_CG	AACATTA(TAATGTT)	881	613261	0.00143658	789	531556	0.00148432	296	0.000482666
AT_CG	AACATTC(GAATGTT)	908	514225	0.00176576	742	426657	0.0017391	330	0.000641742
AT_CG	AACATTG(CAATGTT)	650	447689	0.0014519	574	384486	0.0014929	237	0.000529385
AT_CG	AACATTT(AAATGTT)	1601	1223404	0.00130864	1401	1073371	0.00130523	643	0.000525583
AT_CG	AAGAAAA(TTTTCTT)	3815	2717999	0.00140361	2860	2050881	0.00139452	1303	0.000479397
AT_CG	AAGAAAC(GTTTCTT)	1315	834468	0.00157585	1078	683157	0.00157797	461	0.000552448
AT_CG	AAGAAAG(CTTTCTT)	2387	1422980	0.00167747	1718	1005488	0.00170862	1006	0.000706967
AT_CG	AAGAAAT(ATTTCTT)	2228	1444778	0.00154211	1697	1188791	0.0014275	832	0.000575867
AT_CG	AAGAACA(TGTTCTT)	858	824920	0.0010401	709	662174	0.00107072	291	0.000352761
AT_CG	AAGAACC(GGTTCTT)	321	328476	0.00097724	260	279178	0.000931305	142	0.000432299
AT_CG	AAGAACG(CGTTCTT)	78	76837	0.00101514	58	63721	0.000910218	33	0.000429481
AT_CG	AAGAACT(AGTTCTT)	627	598840	0.00104702	527	492343	0.00107039	238	0.000397435
AT_CG	AAGAAGA(TCTTCTT)	1258	1077131	0.00116792	1013	852061	0.00118888	478	0.000443771
AT_CG	AAGAAGC(GCTTCTT)	3852	490103	0.00785957	3362	424331	0.00792306	1285	0.0026219
AT_CG	AAGAAGG(CCTTCTT)	811	671357	0.001208	687	551540	0.0012456	281	0.000418555
AT_CG	AAGAAGT(ACTTCTT)	1064	612798	0.0017363	907	512338	0.00177032	365	0.000595629
AT_CG	AAGAATA(TATTCTT)	1474	843303	0.00174789	1324	734531	0.00180251	418	0.00049567
AT_CG	AAGAATC(GATTCTT)	989	490271	0.00201725	791	378375	0.00209052	321	0.00065474
AT_CG	AAGAATG(CATTCTT)	1194	791534	0.00150846	984	642697	0.00153105	375	0.000473764
AT_CG	AAGAATT(AATTCTT)	1320	848912	0.00155493	1085	713465	0.00152075	488	0.000574853
AT_CG	AAGACAA(TTGTCTT)	755	774158	0.000975253	592	639707	0.000925424	312	0.000403019
AT_CG	AAGACAC(GTGTCTT)	450	480826	0.000935889	351	364295	0.000963505	227	0.000472104
AT_CG	AAGACAG(CTGTCTT)	601	712421	0.000843602	500	570265	0.000876785	239	0.000335476
AT_CG	AAGACAT(ATGTCTT)	889	647244	0.00137352	748	530272	0.0014106	308	0.000475864
AT_CG	AAGACCA(TGGTCTT)	1147	621931	0.00184426	674	349977	0.00192584	292	0.000469505
AT_CG	AAGACCC(GGGTCTT)	455	334211	0.00136142	351	243999	0.00143853	182	0.000544566
AT_CG	AAGACCG(CGGTCTT)	56	44360	0.0012624	46	34101	0.00134893	27	0.000608656
AT_CG	AAGACCT(AGGTCTT)	668	379736	0.00175912	560	313324	0.00178729	226	0.00059515
AT_CG	AAGACGA(TCGTCTT)	46	67101	0.000685534	39	56207	0.000693864	27	0.000402379
AT_CG	AAGACGC(GCGTCTT)	51	44901	0.00113583	42	37100	0.00113208	19	0.000423153
AT_CG	AAGACGG(CCGTCTT)	36	79400	0.000453401	23	54901	0.000418936	19	0.000239295
AT_CG	AAGACGT(ACGTCTT)	63	72226	0.000872262	56	61708	0.0009075	23	0.000318445
AT_CG	AAGACTA(TAGTCTT)	756	368258	0.00205291	640	298639	0.00214306	210	0.000570252
AT_CG	AAGACTC(GAGTCTT)	1058	431272	0.00245321	675	265962	0.00253796	338	0.000783728
AT_CG	AAGACTG(CAGTCTT)	852	464634	0.0018337	719	387761	0.00185423	373	0.000802782
AT_CG	AAGACTT(AAGTCTT)	1288	562212	0.00229095	1065	443917	0.0023991	575	0.00102275
AT_CG	AAGAGAA(TTCTCTT)	1259	1204797	0.00104499	1053	988402	0.00106536	337	0.000279715
AT_CG	AAGAGAC(GTCTCTT)	618	467911	0.00132076	517	381786	0.00135416	174	0.000371866
AT_CG	AAGAGAG(CTCTCTT)	893	803725	0.00111108	738	636268	0.00115989	260	0.000323494
AT_CG	AAGAGAT(ATCTCTT)	1069	655754	0.00163018	866	534331	0.00162072	387	0.00059016
AT_CG	AAGAGCA(TGCTCTT)	607	569081	0.00106663	492	458285	0.00107357	170	0.000298727
AT_CG	AAGAGCC(GGCTCTT)	301	327657	0.000918644	255	268869	0.000948417	105	0.000320457
AT_CG	AAGAGCG(CGCTCTT)	91	77610	0.00117253	57	42907	0.00132845	31	0.000399433
AT_CG	AAGAGCT(AGCTCTT)	636	511605	0.00124315	498	397180	0.00125384	214	0.000418291
AT_CG	AAGAGGA(TCCTCTT)	891	716614	0.00124335	747	593754	0.0012581	241	0.000336304
AT_CG	AAGAGGC(GCCTCTT)	547	397820	0.00137499	462	329703	0.00140126	173	0.00043487
AT_CG	AAGAGGG(CCCTCTT)	821	451411	0.00181874	718	377695	0.001901	263	0.000582618
AT_CG	AAGAGGT(ACCTCTT)	853	454908	0.0018751	668	354234	0.00188576	233	0.000512191
AT_CG	AAGAGTA(TACTCTT)	755	406439	0.0018576	671	357616	0.00187631	244	0.000600336
AT_CG	AAGAGTC(GACTCTT)	559	307434	0.00181828	478	253427	0.00188614	194	0.00063103
AT_CG	AAGAGTG(CACTCTT)	823	449022	0.00183287	662	351979	0.00188079	279	0.00062135
AT_CG	AAGAGTT(AACTCTT)	1010	536372	0.00188302	862	453578	0.00190044	326	0.000607787
AT_CG	AAGATAA(TTATCTT)	722	771348	0.000936024	657	682389	0.000962794	248	0.000321515
AT_CG	AAGATAC(GTATCTT)	420	379848	0.00110571	345	317744	0.00108578	157	0.000413323
AT_CG	AAGATAG(CTATCTT)	407	378884	0.00107421	355	329190	0.0010784	134	0.00035367
AT_CG	AAGATAT(ATATCTT)	1154	625027	0.00184632	986	538793	0.00183002	355	0.000567975
AT_CG	AAGATCA(TGATCTT)	608	585943	0.00103764	447	407608	0.00109664	194	0.00033109
AT_CG	AAGATCC(GGATCTT)	263	253947	0.00103565	222	211340	0.00105044	107	0.000421348
AT_CG	AAGATCG(CGATCTT)	92	93274	0.000986341	40	34691	0.00115304	19	0.000203701
AT_CG	AAGATCT(AGATCTT)	729	429719	0.00169646	595	354354	0.00167911	285	0.000663224
AT_CG	AAGATGA(TCATCTT)	490	667293	0.00073431	419	574120	0.000729813	213	0.0003192
AT_CG	AAGATGC(GCATCTT)	299	350353	0.000853425	268	309678	0.000865415	141	0.000402451
AT_CG	AAGATGG(CCATCTT)	504	570657	0.000883193	374	433271	0.000863201	174	0.000304912
AT_CG	AAGATGT(ACATCTT)	610	527508	0.00115638	519	452279	0.00114752	201	0.000381037
AT_CG	AAGATTA(TAATCTT)	427	530237	0.0008053	372	457544	0.000813037	142	0.000267805
AT_CG	AAGATTC(GAATCTT)	362	375366	0.000964392	315	325849	0.000966705	155	0.00041293
AT_CG	AAGATTG(CAATCTT)	346	407134	0.000849843	272	312308	0.000870935	126	0.00030948
AT_CG	AAGATTT(AAATCTT)	709	799125	0.00088722	622	693618	0.000896747	348	0.000435476
AT_CG	AATAAAA(TTTTATT)	3003	2624049	0.00114441	2372	2059891	0.00115152	1217	0.000463787
AT_CG	AATAAAC(GTTTATT)	1231	824340	0.00149332	1010	676171	0.0014937	472	0.000572579
AT_CG	AATAAAG(CTTTATT)	974	1000362	0.000973648	833	836045	0.000996358	332	0.00033188
AT_CG	AATAAAT(ATTTATT)	2673	2094670	0.0012761	1954	1615515	0.00120952	1122	0.000535645
AT_CG	AATAACA(TGTTATT)	757	795797	0.000951248	641	678080	0.000945316	275	0.000345566
AT_CG	AATAACC(GGTTATT)	507	343398	0.00147642	316	289541	0.00109138	194	0.000564942
AT_CG	AATAACG(CGTTATT)	62	70702	0.00087692	50	58452	0.000855403	22	0.000311165
AT_CG	AATAACT(AGTTATT)	635	618384	0.00102687	558	540397	0.00103257	240	0.000388108
AT_CG	AATAAGA(TCTTATT)	953	761024	0.00125226	809	654502	0.00123605	336	0.00044151
AT_CG	AATAAGC(GCTTATT)	546	398678	0.00136953	471	347743	0.00135445	165	0.000413868
AT_CG	AATAAGG(CCTTATT)	490	414208	0.00118298	426	364254	0.00116951	182	0.000439393
AT_CG	AATAAGT(ACTTATT)	838	573655	0.00146081	734	500306	0.0014671	297	0.000517733
AT_CG	AATAATA(TATTATT)	2419	1478775	0.00163581	1928	1168794	0.00164956	883	0.000597116
AT_CG	AATAATC(GATTATT)	1432	528250	0.00271084	1229	458001	0.0026834	628	0.00118883
AT_CG	AATAATG(CATTATT)	1113	790646	0.00140771	958	683691	0.00140122	416	0.000526152
AT_CG	AATAATT(AATTATT)	1910	1248868	0.00152939	1694	1101520	0.00153787	816	0.000653392
AT_CG	AATACAA(TTGTATT)	1026	1318389	0.000778223	436	680589	0.000640622	388	0.000294299
AT_CG	AATACAC(GTGTATT)	276	402374	0.000685929	231	341791	0.000675852	154	0.000382729
AT_CG	AATACAG(CTGTATT)	358	617687	0.000579582	283	503519	0.000562044	249	0.000403117
AT_CG	AATACAT(ATGTATT)	673	793710	0.000847917	598	697572	0.000857259	304	0.000383011
AT_CG	AATACCA(TGGTATT)	583	510225	0.00114263	289	394580	0.000732424	421	0.000825126
AT_CG	AATACCC(GGGTATT)	152	222566	0.000682943	127	181611	0.000699297	163	0.000732367
AT_CG	AATACCG(CGGTATT)	22	39180	0.000561511	18	32638	0.000551504	29	0.000740174
AT_CG	AATACCT(AGGTATT)	375	449336	0.000834565	303	355410	0.000852537	221	0.000491837
AT_CG	AATACGA(TCGTATT)	37	65839	0.000561977	34	53622	0.000634068	21	0.00031896
AT_CG	AATACGC(GCGTATT)	36	35608	0.00101101	31	30656	0.00101122	6	0.000168501
AT_CG	AATACGG(CCGTATT)	30	51947	0.000577512	22	42625	0.000516129	17	0.000327257
AT_CG	AATACGT(ACGTATT)	87	90534	0.000960965	79	78396	0.0010077	26	0.000287185
AT_CG	AATACTA(TAGTATT)	632	527091	0.00119903	507	414117	0.00122429	256	0.000485685
AT_CG	AATACTC(GAGTATT)	368	286128	0.00128614	327	252341	0.00129587	189	0.000660544
AT_CG	AATACTG(CAGTATT)	558	475968	0.00117235	493	403839	0.00122078	277	0.000581972
AT_CG	AATACTT(AAGTATT)	839	643077	0.00130466	641	561389	0.00114181	357	0.000555143
AT_CG	AATAGAA(TTCTATT)	781	915908	0.000852706	678	782943	0.000865963	241	0.000263127
AT_CG	AATAGAC(GTCTATT)	342	350741	0.000975078	265	277987	0.000953282	115	0.000327877
AT_CG	AATAGAG(CTCTATT)	305	476796	0.000639687	277	387801	0.000714284	115	0.000241193
AT_CG	AATAGAT(ATCTATT)	638	548765	0.00116261	541	468319	0.0011552	199	0.000362632
AT_CG	AATAGCA(TGCTATT)	483	536559	0.000900181	392	442413	0.00088605	146	0.000272104
AT_CG	AATAGCC(GGCTATT)	257	294685	0.000872118	215	240027	0.000895733	89	0.000302017
AT_CG	AATAGCG(CGCTATT)	44	37480	0.00117396	27	30192	0.000894277	10	0.000266809
AT_CG	AATAGCT(AGCTATT)	446	467794	0.000953411	347	371825	0.000933235	222	0.000474568
AT_CG	AATAGGA(TCCTATT)	468	480523	0.000973939	396	383160	0.00103351	126	0.000262214
AT_CG	AATAGGC(GCCTATT)	256	241764	0.00105888	218	202806	0.00107492	82	0.000339174
AT_CG	AATAGGG(CCCTATT)	294	264357	0.00111213	254	212952	0.00119276	90	0.000340449
AT_CG	AATAGGT(ACCTATT)	375	304935	0.00122977	326	267184	0.00122013	106	0.000347615
AT_CG	AATAGTA(TACTATT)	638	479063	0.00133177	562	423456	0.00132717	205	0.000427919
AT_CG	AATAGTC(GACTATT)	401	257485	0.00155737	362	228840	0.00158189	122	0.000473814
AT_CG	AATAGTG(CACTATT)	542	394644	0.00137339	463	319382	0.00144967	158	0.000400361
AT_CG	AATAGTT(AACTATT)	1007	533524	0.00188745	878	460495	0.00190664	347	0.000650392
AT_CG	AATATAA(TTATATT)	817	1131882	0.000721807	696	957406	0.000726964	352	0.000310986
AT_CG	AATATAC(GTATATT)	414	552843	0.000748856	329	462020	0.00071209	184	0.000332825
AT_CG	AATATAG(CTATATT)	277	514229	0.000538671	235	450526	0.000521613	162	0.000315035
AT_CG	AATATAT(ATATATT)	1336	1440837	0.000927239	1009	1120189	0.000900741	522	0.000362289
AT_CG	AATATCA(TGATATT)	388	668949	0.000580014	326	568797	0.000573139	255	0.000381195
AT_CG	AATATCC(GGATATT)	249	445891	0.000558432	199	345113	0.000576623	176	0.000394715
AT_CG	AATATCG(CGATATT)	33	58605	0.000563092	22	41995	0.000523872	41	0.000699599
AT_CG	AATATCT(AGATATT)	869	714649	0.00121598	750	622262	0.00120528	434	0.000607291
AT_CG	AATATGA(TCATATT)	422	647677	0.000651559	378	576520	0.000655658	281	0.000433858
AT_CG	AATATGC(GCATATT)	284	399423	0.000711026	245	350360	0.000699281	149	0.000373038
AT_CG	AATATGG(CCATATT)	225	471274	0.000477429	187	375782	0.000497629	158	0.000335261
AT_CG	AATATGT(ACATATT)	675	758604	0.000889792	606	670309	0.000904061	295	0.000388872
AT_CG	AATATTA(TAATATT)	665	1048446	0.000634272	589	911243	0.00064637	269	0.00025657
AT_CG	AATATTC(GAATATT)	398	700774	0.000567943	346	614382	0.000563168	233	0.00033249
AT_CG	AATATTG(CAATATT)	374	676495	0.00055285	304	571685	0.000531761	242	0.000357726
AT_CG	AATATTT(AAATATT)	1238	1967533	0.000629214	1082	1741223	0.000621402	837	0.000425406
AT_CG	ACAAAAA(TTTTTGT)	5111	2383182	0.00214461	3031	1337143	0.00226677	3190	0.00133855
AT_CG	ACAAAAC(GTTTTGT)	1555	833200	0.0018663	1180	636969	0.00185252	521	0.0006253
AT_CG	ACAAAAG(CTTTTGT)	968	784319	0.00123419	778	646565	0.00120328	366	0.000466647
AT_CG	ACAAAAT(ATTTTGT)	2038	1238468	0.00164558	1654	990379	0.00167007	758	0.000612046
AT_CG	ACAAACA(TGTTTGT)	1989	1033380	0.00192475	1382	730679	0.00189139	935	0.000904798
AT_CG	ACAAACC(GGTTTGT)	786	422322	0.00186114	532	288745	0.00184246	237	0.000561183
AT_CG	ACAAACG(CGTTTGT)	81	76390	0.00106035	63	64059	0.000983468	45	0.000589082
AT_CG	ACAAACT(AGTTTGT)	981	504656	0.0019439	820	419746	0.00195356	324	0.000642021
AT_CG	ACAAAGA(TCTTTGT)	1355	876908	0.0015452	1066	690300	0.00154426	457	0.000521149
AT_CG	ACAAAGC(GCTTTGT)	845	500321	0.00168892	652	385655	0.00169063	253	0.000505675
AT_CG	ACAAAGG(CCTTTGT)	768	554589	0.00138481	600	433233	0.00138494	311	0.000560776
AT_CG	ACAAAGT(ACTTTGT)	1044	561509	0.00185928	904	468748	0.00192854	341	0.000607292
AT_CG	ACAAATA(TATTTGT)	1889	954510	0.00197903	1660	829823	0.00200043	601	0.000629642
AT_CG	ACAAATC(GATTTGT)	1113	418975	0.00265648	969	360494	0.00268798	336	0.000801957
AT_CG	ACAAATG(CATTTGT)	1391	769467	0.00180774	1206	639079	0.00188709	460	0.000597816
AT_CG	ACAAATT(AATTTGT)	2274	781002	0.00291164	1945	668653	0.00290883	791	0.0010128
AT_CG	ACAACAA(TTGTTGT)	609	712417	0.000854836	454	556829	0.000815331	355	0.000498304
AT_CG	ACAACAC(GTGTTGT)	1479	314514	0.00470249	1222	261378	0.00467522	618	0.00196494
AT_CG	ACAACAG(CTGTTGT)	337	482650	0.000698229	256	372115	0.000687959	234	0.000484823
AT_CG	ACAACAT(ATGTTGT)	567	475546	0.00119231	466	393237	0.00118504	300	0.000630854
AT_CG	ACAACCA(TGGTTGT)	376	363597	0.00103411	327	296234	0.00110386	286	0.000786585
AT_CG	ACAACCC(GGGTTGT)	283	239443	0.00118191	224	183494	0.00122075	291	0.00121532
AT_CG	ACAACCG(CGGTTGT)	42	36007	0.00116644	29	27060	0.00107169	63	0.00174966
AT_CG	ACAACCT(AGGTTGT)	427	333816	0.00127915	294	250696	0.00117274	319	0.000955616
AT_CG	ACAACGA(TCGTTGT)	35	51466	0.000680061	27	42653	0.000633015	20	0.000388606
AT_CG	ACAACGC(GCGTTGT)	48	34289	0.00139987	37	26681	0.00138675	24	0.000699933
AT_CG	ACAACGG(CCGTTGT)	23	39277	0.000585584	19	32951	0.000576614	16	0.000407363
AT_CG	ACAACGT(ACGTTGT)	82	71861	0.00114109	57	53118	0.00107308	50	0.000695788
AT_CG	ACAACTA(TAGTTGT)	427	302930	0.00140957	370	259970	0.00142324	212	0.000699832
AT_CG	ACAACTC(GAGTTGT)	445	271432	0.00163945	388	233429	0.00166218	240	0.000884199
AT_CG	ACAACTG(CAGTTGT)	526	348134	0.00151091	435	302989	0.0014357	366	0.00105132
AT_CG	ACAACTT(AAGTTGT)	631	399946	0.00157771	542	351897	0.00154022	346	0.000865117
AT_CG	ACAAGAA(TTCTTGT)	898	699527	0.00128372	749	554162	0.00135159	270	0.000385975
AT_CG	ACAAGAC(GTCTTGT)	501	290918	0.00172213	404	232959	0.00173421	149	0.000512172
AT_CG	ACAAGAG(CTCTTGT)	521	484284	0.00107582	407	337341	0.00120649	177	0.000365488
AT_CG	ACAAGAT(ATCTTGT)	663	396463	0.00167229	566	338902	0.0016701	216	0.000544818
AT_CG	ACAAGCA(TGCTTGT)	566	447761	0.00126407	446	345008	0.00129272	172	0.000384133
AT_CG	ACAAGCC(GGCTTGT)	260	256847	0.00101228	204	202310	0.00100835	111	0.000432164
AT_CG	ACAAGCG(CGCTTGT)	64	50266	0.00127323	41	32523	0.00126065	20	0.000397883
AT_CG	ACAAGCT(AGCTTGT)	381	294530	0.00129359	312	252740	0.00123447	133	0.000451567
AT_CG	ACAAGGA(TCCTTGT)	783	475868	0.00164541	664	389369	0.00170532	240	0.000504342
AT_CG	ACAAGGC(GCCTTGT)	451	289528	0.00155771	378	230047	0.00164314	156	0.000538808
AT_CG	ACAAGGG(CCCTTGT)	539	292002	0.00184588	466	237119	0.00196526	163	0.000558215
AT_CG	ACAAGGT(ACCTTGT)	762	374875	0.00203268	521	259319	0.00200911	279	0.000744248
AT_CG	ACAAGTA(TACTTGT)	672	332546	0.00202077	613	293744	0.00208685	238	0.00071569
AT_CG	ACAAGTC(GACTTGT)	454	239727	0.00189382	396	209478	0.00189041	153	0.000638226
AT_CG	ACAAGTG(CACTTGT)	590	345633	0.00170701	501	286676	0.00174762	252	0.000729097
AT_CG	ACAAGTT(AACTTGT)	832	379722	0.00219108	743	328480	0.00226193	264	0.000695245
AT_CG	ACAATAA(TTATTGT)	658	707348	0.000930235	571	606439	0.000941562	233	0.000329399
AT_CG	ACAATAC(GTATTGT)	368	281927	0.0013053	325	243816	0.00133297	134	0.0004753
AT_CG	ACAATAG(CTATTGT)	381	396911	0.000959913	315	312002	0.00100961	112	0.000282179
AT_CG	ACAATAT(ATATTGT)	920	590390	0.00155829	787	506964	0.00155238	272	0.000460712
AT_CG	ACAATCA(TGATTGT)	484	430831	0.00112341	370	333812	0.00110841	162	0.000376018
AT_CG	ACAATCC(GGATTGT)	245	249112	0.000983493	191	196597	0.000971531	133	0.000533896
AT_CG	ACAATCG(CGATTGT)	32	35653	0.00089754	22	28070	0.000783755	14	0.000392674
AT_CG	ACAATCT(AGATTGT)	551	411902	0.0013377	420	307294	0.00136677	198	0.000480697
AT_CG	ACAATGA(TCATTGT)	585	605166	0.000966677	456	460664	0.000989875	252	0.000416415
AT_CG	ACAATGC(GCATTGT)	274	299750	0.000914095	236	260260	0.000906786	118	0.000393661
AT_CG	ACAATGG(CCATTGT)	360	424130	0.000848796	299	324044	0.000922714	191	0.000450334
AT_CG	ACAATGT(ACATTGT)	659	492677	0.00133759	564	416078	0.00135552	250	0.000507432
AT_CG	ACAATTA(TAATTGT)	615	524832	0.0011718	544	447500	0.00121564	196	0.000373453
AT_CG	ACAATTC(GAATTGT)	433	404310	0.00107096	368	336196	0.0010946	193	0.000477356
AT_CG	ACAATTG(CAATTGT)	369	324583	0.00113684	320	272303	0.00117516	180	0.000554558
AT_CG	ACAATTT(AAATTGT)	1006	776995	0.00129473	861	663851	0.00129698	390	0.000501934
AT_CG	ACCAAAA(TTTTGGT)	1723	866933	0.00198747	1220	622830	0.0019588	548	0.000632113
AT_CG	ACCAAAC(GTTTGGT)	630	352710	0.00178617	505	269925	0.00187089	182	0.000516005
AT_CG	ACCAAAG(CTTTGGT)	464	426317	0.00108839	401	350281	0.0011448	162	0.000379999
AT_CG	ACCAAAT(ATTTGGT)	724	498984	0.00145095	632	426586	0.00148153	228	0.000456928
AT_CG	ACCAACA(TGTTGGT)	695	496370	0.00140017	463	312491	0.00148164	233	0.000469408
AT_CG	ACCAACC(GGTTGGT)	481	273568	0.00175825	333	187373	0.0017772	182	0.000665282
AT_CG	ACCAACG(CGTTGGT)	59	48006	0.00122901	47	34266	0.00137162	18	0.000374953
AT_CG	ACCAACT(AGTTGGT)	353	263062	0.00134189	309	230708	0.00133936	125	0.000475173
AT_CG	ACCAAGA(TCTTGGT)	681	418861	0.00162584	561	354951	0.0015805	241	0.00057537
AT_CG	ACCAAGC(GCTTGGT)	457	263523	0.00173419	353	199502	0.00176941	159	0.000603363
AT_CG	ACCAAGG(CCTTGGT)	524	327861	0.00159824	423	272960	0.00154968	211	0.000643565
AT_CG	ACCAAGT(ACTTGGT)	521	307566	0.00169395	437	257804	0.00169509	188	0.000611251
AT_CG	ACCAATA(TATTGGT)	713	352370	0.00202344	574	274150	0.00209374	189	0.000536368
AT_CG	ACCAATC(GATTGGT)	700	226905	0.00308499	504	168453	0.00299193	233	0.00102686
AT_CG	ACCAATG(CATTGGT)	617	316132	0.00195172	471	243190	0.00193676	210	0.000664279
AT_CG	ACCAATT(AATTGGT)	600	320782	0.00187043	511	279447	0.00182861	217	0.000676472
AT_CG	ACCACAA(TTGTGGT)	612	465488	0.00131475	468	351652	0.00133086	255	0.000547812
AT_CG	ACCACAC(GTGTGGT)	744	566437	0.00131347	366	286308	0.00127834	286	0.000504911
AT_CG	ACCACAG(CTGTGGT)	606	515444	0.00117569	480	403541	0.00118947	243	0.000471438
AT_CG	ACCACAT(ATGTGGT)	708	477159	0.00148378	525	358884	0.00146287	278	0.000582615
AT_CG	ACCACCA(TGGTGGT)	885	675415	0.00131031	430	368297	0.00116754	288	0.000426405
AT_CG	ACCACCC(GGGTGGT)	538	286353	0.0018788	418	221875	0.00188394	220	0.000768283
AT_CG	ACCACCG(CGGTGGT)	98	71496	0.00137071	60	43614	0.00137571	46	0.000643393
AT_CG	ACCACCT(AGGTGGT)	518	337714	0.00153384	428	277388	0.00154297	172	0.000509307
AT_CG	ACCACGA(TCGTGGT)	75	67640	0.00110881	55	47738	0.00115212	20	0.000295683
AT_CG	ACCACGC(GCGTGGT)	281	278972	0.00100727	52	52516	0.000990174	79	0.000283183
AT_CG	ACCACGG(CCGTGGT)	60	69813	0.000859439	45	52915	0.00085042	34	0.000487015
AT_CG	ACCACGT(ACGTGGT)	158	106204	0.0014877	85	69489	0.00122322	81	0.000762683
AT_CG	ACCACTA(TAGTGGT)	472	269565	0.00175097	374	213129	0.00175481	137	0.000508226
AT_CG	ACCACTC(GAGTGGT)	622	268493	0.00231663	501	206796	0.00242268	184	0.000685307
AT_CG	ACCACTG(CAGTGGT)	1020	614403	0.00166015	628	361906	0.00173526	331	0.000538734
AT_CG	ACCACTT(AAGTGGT)	650	356754	0.00182198	550	302155	0.00182026	229	0.000641899
AT_CG	ACCAGAA(TTCTGGT)	498	487227	0.00102211	428	410414	0.00104285	158	0.000324284
AT_CG	ACCAGAC(GTCTGGT)	285	230290	0.00123757	231	188459	0.00122573	102	0.00044292
AT_CG	ACCAGAG(CTCTGGT)	331	376338	0.000879529	270	310029	0.000870886	109	0.000289633
AT_CG	ACCAGAT(ATCTGGT)	393	298936	0.00131466	335	253336	0.00132235	122	0.000408114
AT_CG	ACCAGCA(TGCTGGT)	416	418822	0.000993262	329	330538	0.000995347	158	0.000377249
AT_CG	ACCAGCC(GGCTGGT)	808	799202	0.00101101	282	266571	0.00105788	270	0.000337837
AT_CG	ACCAGCG(CGCTGGT)	62	53464	0.00115966	49	40774	0.00120175	25	0.000467604
AT_CG	ACCAGCT(AGCTGGT)	470	377656	0.00124452	379	286948	0.0013208	145	0.000383947
AT_CG	ACCAGGA(TCCTGGT)	484	404572	0.00119633	396	330925	0.00119665	158	0.000390536
AT_CG	ACCAGGC(GCCTGGT)	504	363484	0.00138658	357	249724	0.00142958	168	0.000462194
AT_CG	ACCAGGG(CCCTGGT)	505	317009	0.00159301	367	256953	0.00142828	205	0.000646669
AT_CG	ACCAGGT(ACCTGGT)	418	278536	0.0015007	339	225675	0.00150216	145	0.000520579
AT_CG	ACCAGTA(TACTGGT)	488	243530	0.00200386	392	194242	0.0020181	159	0.000652897
AT_CG	ACCAGTC(GACTGGT)	560	226656	0.0024707	423	171794	0.00246225	169	0.000745623
AT_CG	ACCAGTG(CACTGGT)	607	298859	0.00203106	519	253008	0.00205132	188	0.000629059
AT_CG	ACCAGTT(AACTGGT)	638	302494	0.00210913	533	244020	0.00218425	184	0.000608277
AT_CG	ACCATAA(TTATGGT)	472	358096	0.00131808	397	297021	0.00133661	169	0.00047194
AT_CG	ACCATAC(GTATGGT)	292	205046	0.00142407	232	160954	0.00144141	98	0.000477942
AT_CG	ACCATAG(CTATGGT)	250	223749	0.00111732	214	192023	0.00111445	101	0.000451399
AT_CG	ACCATAT(ATATGGT)	669	419147	0.0015961	527	330782	0.00159319	209	0.000498632
AT_CG	ACCATCA(TGATGGT)	585	469734	0.00124539	417	322487	0.00129308	161	0.000342747
AT_CG	ACCATCC(GGATGGT)	528	400115	0.00131962	254	216523	0.00117309	196	0.000489859
AT_CG	ACCATCG(CGATGGT)	35	44752	0.000782088	27	32513	0.000830437	10	0.000223454
AT_CG	ACCATCT(AGATGGT)	547	435388	0.00125635	415	323261	0.00128379	202	0.000463954
AT_CG	ACCATGA(TCATGGT)	440	376783	0.00116778	374	305117	0.00122576	167	0.000443226
AT_CG	ACCATGC(GCATGGT)	784	579334	0.00135328	349	246771	0.00141427	236	0.000407364
AT_CG	ACCATGG(CCATGGT)	403	354975	0.00113529	309	257841	0.00119841	148	0.000416931
AT_CG	ACCATGT(ACATGGT)	1338	679306	0.00196966	551	324016	0.00170053	395	0.000581476
AT_CG	ACCATTA(TAATGGT)	458	323850	0.00141423	404	275393	0.00146699	124	0.000382893
AT_CG	ACCATTC(GAATGGT)	557	359122	0.001551	395	257996	0.00153103	171	0.000476161
AT_CG	ACCATTG(CAATGGT)	437	326564	0.00133818	287	223127	0.00128626	131	0.000401146
AT_CG	ACCATTT(AAATGGT)	711	642204	0.00110712	583	517719	0.00112609	254	0.000395513
AT_CG	ACGAAAA(TTTTCGT)	159	106450	0.00149366	122	82394	0.00148069	58	0.000544857
AT_CG	ACGAAAC(GTTTCGT)	148	49040	0.00301794	133	38558	0.00344935	38	0.000774878
AT_CG	ACGAAAG(CTTTCGT)	105	60305	0.00174115	88	52109	0.00168877	38	0.00063013
AT_CG	ACGAAAT(ATTTCGT)	122	73091	0.00166915	106	56559	0.00187415	40	0.000547263
AT_CG	ACGAACA(TGTTCGT)	58	57401	0.00101044	48	46552	0.00103111	32	0.000557482
AT_CG	ACGAACC(GGTTCGT)	36	29158	0.00123465	32	21888	0.00146199	18	0.000617326
AT_CG	ACGAACG(CGTTCGT)	9	7165	0.00125611	8	5697	0.00140425	4	0.000558269
AT_CG	ACGAACT(AGTTCGT)	41	38651	0.00106077	39	31875	0.00122353	10	0.000258726
AT_CG	ACGAAGA(TCTTCGT)	80	70358	0.00113704	69	60254	0.00114515	37	0.000525882
AT_CG	ACGAAGC(GCTTCGT)	64	44744	0.00143036	57	37515	0.00151939	24	0.000536385
AT_CG	ACGAAGG(CCTTCGT)	75	57441	0.00130569	65	47614	0.00136514	31	0.000539684
AT_CG	ACGAAGT(ACTTCGT)	80	61496	0.0013009	59	45504	0.00129659	37	0.000601665
AT_CG	ACGAATA(TATTCGT)	96	55166	0.0017402	83	48018	0.00172852	32	0.000580067
AT_CG	ACGAATC(GATTCGT)	80	33780	0.00236827	69	28409	0.00242881	31	0.000917703
AT_CG	ACGAATG(CATTCGT)	93	62335	0.00149194	81	51605	0.00156962	43	0.000689821
AT_CG	ACGAATT(AATTCGT)	79	54516	0.00144912	70	47217	0.00148252	35	0.000642013
AT_CG	ACGACAA(TTGTCGT)	33	45937	0.000718375	30	37980	0.000789889	15	0.000326534
AT_CG	ACGACAC(GTGTCGT)	39	33886	0.00115092	26	26986	0.000963463	26	0.000767279
AT_CG	ACGACAG(CTGTCGT)	33	54200	0.000608856	23	40388	0.000569476	14	0.000258303
AT_CG	ACGACAT(ATGTCGT)	52	44097	0.00117922	37	35471	0.00104311	26	0.000589609
AT_CG	ACGACCA(TGGTCGT)	50	36808	0.0013584	35	28609	0.00122339	46	0.00124973
AT_CG	ACGACCC(GGGTCGT)	28	28067	0.000997613	19	22260	0.000853549	28	0.000997613
AT_CG	ACGACCG(CGGTCGT)	15	5791	0.00259023	1	3876	0.000257998	28	0.00483509
AT_CG	ACGACCT(AGGTCGT)	30	35143	0.000853655	24	28448	0.000843645	28	0.000796745
AT_CG	ACGACGA(TCGTCGT)	6	8185	0.000733048	2	6055	0.000330306	2	0.000244349
AT_CG	ACGACGC(GCGTCGT)	29	8135	0.00356484	20	5169	0.00386922	4	0.000491703
AT_CG	ACGACGG(CCGTCGT)	7	8474	0.000826056	6	6301	0.00095223	4	0.000472032
AT_CG	ACGACGT(ACGTCGT)	7	9408	0.000744048	6	6926	0.000866301	9	0.000956633
AT_CG	ACGACTA(TAGTCGT)	31	24022	0.00129048	26	20801	0.00124994	14	0.000582799
AT_CG	ACGACTC(GAGTCGT)	37	29604	0.00124983	32	24532	0.00130442	32	0.00108094
AT_CG	ACGACTG(CAGTCGT)	91	42235	0.00215461	40	34046	0.00117488	101	0.00239138
AT_CG	ACGACTT(AAGTCGT)	49	40714	0.00120352	44	35359	0.00124438	38	0.00093334
AT_CG	ACGAGAA(TTCTCGT)	84	91466	0.000918374	59	60933	0.000968277	20	0.00021866
AT_CG	ACGAGAC(GTCTCGT)	63	47494	0.00132648	36	29863	0.00120551	23	0.000484272
AT_CG	ACGAGAG(CTCTCGT)	75	54850	0.00136737	67	44386	0.00150948	22	0.000401094
AT_CG	ACGAGAT(ATCTCGT)	85	58154	0.00146164	60	40746	0.00147254	25	0.000429893
AT_CG	ACGAGCA(TGCTCGT)	52	49047	0.00106021	36	36724	0.000980285	23	0.000468938
AT_CG	ACGAGCC(GGCTCGT)	25	40830	0.000612295	17	26699	0.000636728	22	0.000538819
AT_CG	ACGAGCG(CGCTCGT)	11	8315	0.00132291	9	5492	0.00163875	2	0.000240529
AT_CG	ACGAGCT(AGCTCGT)	47	41469	0.00113338	37	32541	0.00113703	20	0.000482288
AT_CG	ACGAGGA(TCCTCGT)	84	65313	0.00128611	70	54984	0.0012731	30	0.000459327
AT_CG	ACGAGGC(GCCTCGT)	63	56390	0.00111722	56	43449	0.00128887	21	0.000372406
AT_CG	ACGAGGG(CCCTCGT)	64	53740	0.00119092	55	44526	0.00123523	21	0.00039077
AT_CG	ACGAGGT(ACCTCGT)	272	174472	0.00155899	74	41322	0.00179081	83	0.000475721
AT_CG	ACGAGTA(TACTCGT)	52	30938	0.00168078	47	25881	0.001816	21	0.000678777
AT_CG	ACGAGTC(GACTCGT)	52	29836	0.00174286	40	24690	0.00162009	23	0.000770881
AT_CG	ACGAGTG(CACTCGT)	75	42569	0.00176185	63	34523	0.00182487	21	0.000493317
AT_CG	ACGAGTT(AACTCGT)	116	64384	0.00180169	65	36058	0.00180265	37	0.000574677
AT_CG	ACGATAA(TTATCGT)	45	48125	0.000935065	42	42438	0.000989679	19	0.000394805
AT_CG	ACGATAC(GTATCGT)	36	24865	0.00144782	31	21345	0.00145233	8	0.000321737
AT_CG	ACGATAG(CTATCGT)	20	32312	0.000618965	17	25965	0.000654728	10	0.000309483
AT_CG	ACGATAT(ATATCGT)	91	52788	0.00172388	72	38710	0.00185998	22	0.000416761
AT_CG	ACGATCA(TGATCGT)	45	53673	0.00083841	28	36469	0.000767775	18	0.000335364
AT_CG	ACGATCC(GGATCGT)	18	30393	0.000592242	12	22853	0.000525095	22	0.000723851
AT_CG	ACGATCG(CGATCGT)	7	5814	0.00120399	5	3822	0.00130822	2	0.000343997
AT_CG	ACGATCT(AGATCGT)	134	105868	0.00126573	51	34809	0.00146514	43	0.000406166
AT_CG	ACGATGA(TCATCGT)	48	62427	0.000768898	40	51537	0.000776141	16	0.000256299
AT_CG	ACGATGC(GCATCGT)	38	42119	0.000902206	34	35540	0.000956669	9	0.00021368
AT_CG	ACGATGG(CCATCGT)	57	64952	0.000877571	35	45457	0.000769958	30	0.00046188
AT_CG	ACGATGT(ACATCGT)	56	56710	0.00098748	42	46707	0.000899223	21	0.000370305
AT_CG	ACGATTA(TAATCGT)	41	42366	0.000967757	34	36530	0.000930742	20	0.000472077
AT_CG	ACGATTC(GAATCGT)	30	45341	0.000661653	22	33481	0.000657089	12	0.000264661
AT_CG	ACGATTG(CAATCGT)	27	34450	0.000783745	19	28222	0.000673234	16	0.000464441
AT_CG	ACGATTT(AAATCGT)	61	71412	0.000854198	50	60973	0.000820035	24	0.000336078
AT_CG	ACTAAAA(TTTTAGT)	965	1277206	0.000755555	602	641088	0.000939029	314	0.000245849
AT_CG	ACTAAAC(GTTTAGT)	558	282037	0.00197846	465	232206	0.00200253	175	0.000620486
AT_CG	ACTAAAG(CTTTAGT)	440	373109	0.00117928	302	304294	0.000992461	163	0.00043687
AT_CG	ACTAAAT(ATTTAGT)	689	531593	0.0012961	597	458137	0.0013031	253	0.000475928
AT_CG	ACTAACA(TGTTAGT)	423	341940	0.00123706	316	271502	0.0011639	170	0.000497163
AT_CG	ACTAACC(GGTTAGT)	238	157552	0.00151061	202	126049	0.00160255	93	0.000590281
AT_CG	ACTAACG(CGTTAGT)	38	37112	0.00102393	29	28230	0.00102728	13	0.000350291
AT_CG	ACTAACT(AGTTAGT)	359	245395	0.00146295	301	210317	0.00143117	130	0.000529758
AT_CG	ACTAAGA(TCTTAGT)	403	350356	0.00115026	340	300376	0.00113191	150	0.000428136
AT_CG	ACTAAGC(GCTTAGT)	262	190494	0.00137537	222	159431	0.00139245	92	0.000482955
AT_CG	ACTAAGG(CCTTAGT)	312	212705	0.00146682	236	186343	0.00126648	151	0.000709903
AT_CG	ACTAAGT(ACTTAGT)	403	259889	0.00155066	368	233671	0.00157486	137	0.000527148
AT_CG	ACTAATA(TATTAGT)	702	441841	0.00158881	583	372840	0.00156367	238	0.000538655
AT_CG	ACTAATC(GATTAGT)	681	201753	0.00337541	616	177291	0.00347451	247	0.00122427
AT_CG	ACTAATG(CATTAGT)	500	291705	0.00171406	446	251700	0.00177195	148	0.000507362
AT_CG	ACTAATT(AATTAGT)	825	458571	0.00179907	696	381011	0.00182672	332	0.000723988
AT_CG	ACTACAA(TTGTAGT)	323	420081	0.000768899	228	299270	0.000761854	129	0.000307084
AT_CG	ACTACAC(GTGTAGT)	221	225534	0.000979897	170	171268	0.000992596	102	0.00045226
AT_CG	ACTACAG(CTGTAGT)	559	629107	0.000888561	202	294260	0.000686468	366	0.000581777
AT_CG	ACTACAT(ATGTAGT)	332	335794	0.000988701	272	285702	0.000952041	185	0.000550933
AT_CG	ACTACCA(TGGTAGT)	269	284645	0.000945037	194	212148	0.000914456	153	0.000537512
AT_CG	ACTACCC(GGGTAGT)	190	139593	0.0013611	155	120377	0.00128762	127	0.000909788
AT_CG	ACTACCG(CGGTAGT)	32	25879	0.00123652	26	20205	0.00128681	19	0.000734186
AT_CG	ACTACCT(AGGTAGT)	342	237116	0.00144233	293	201133	0.00145675	165	0.000695862
AT_CG	ACTACGA(TCGTAGT)	15	30312	0.000494854	11	25837	0.000425746	10	0.000329902
AT_CG	ACTACGC(GCGTAGT)	21	34323	0.000611835	15	18480	0.000811688	12	0.00034962
AT_CG	ACTACGG(CCGTAGT)	25	29858	0.000837297	15	23450	0.000639659	17	0.000569362
AT_CG	ACTACGT(ACGTAGT)	80	50345	0.00158904	36	38687	0.000930545	54	0.0010726
AT_CG	ACTACTA(TAGTAGT)	327	238024	0.00137381	291	207566	0.00140196	129	0.000541962
AT_CG	ACTACTC(GAGTAGT)	374	200557	0.00186481	295	161046	0.00183177	157	0.00078282
AT_CG	ACTACTG(CAGTAGT)	417	283804	0.00146932	325	231935	0.00140125	245	0.000863272
AT_CG	ACTACTT(AAGTAGT)	475	324644	0.00146314	409	271793	0.00150482	186	0.000572935
AT_CG	ACTAGAA(TTCTAGT)	327	489605	0.000667885	277	386504	0.000716681	87	0.000177694
AT_CG	ACTAGAC(GTCTAGT)	142	168810	0.000841182	121	141625	0.000854369	39	0.000231029
AT_CG	ACTAGAG(CTCTAGT)	139	258488	0.000537743	125	216419	0.000577583	58	0.000224382
AT_CG	ACTAGAT(ATCTAGT)	234	248186	0.000942841	204	220296	0.000926027	71	0.000286076
AT_CG	ACTAGCA(TGCTAGT)	171	213572	0.000800667	154	186531	0.0008256	57	0.000266889
AT_CG	ACTAGCC(GGCTAGT)	137	160858	0.000851683	95	113835	0.000834541	42	0.0002611
AT_CG	ACTAGCG(CGCTAGT)	19	18368	0.00103441	16	15435	0.00103661	5	0.000272213
AT_CG	ACTAGCT(AGCTAGT)	172	210665	0.000816462	149	178919	0.000832779	61	0.000289559
AT_CG	ACTAGGA(TCCTAGT)	291	252364	0.0011531	222	210397	0.00105515	83	0.00032889
AT_CG	ACTAGGC(GCCTAGT)	167	151762	0.00110041	140	125849	0.00111244	53	0.000349231
AT_CG	ACTAGGG(CCCTAGT)	294	177704	0.00165444	164	140343	0.00116857	182	0.00102418
AT_CG	ACTAGGT(ACCTAGT)	260	189358	0.00137306	221	160276	0.00137887	80	0.00042248
AT_CG	ACTAGTA(TACTAGT)	281	185045	0.00151855	258	164357	0.00156975	81	0.000437731
AT_CG	ACTAGTC(GACTAGT)	258	127675	0.00202076	222	111828	0.00198519	81	0.000634423
AT_CG	ACTAGTG(CACTAGT)	217	161679	0.00134217	201	143942	0.0013964	89	0.000550473
AT_CG	ACTAGTT(AACTAGT)	411	260606	0.00157709	326	201151	0.00162067	130	0.000498837
AT_CG	ACTATAA(TTATAGT)	1105	470125	0.00235044	960	392541	0.0024456	327	0.00069556
AT_CG	ACTATAC(GTATAGT)	774	232032	0.00333575	643	185342	0.00346926	235	0.00101279
AT_CG	ACTATAG(CTATAGT)	463	281418	0.00164524	393	228230	0.00172195	134	0.00047616
AT_CG	ACTATAT(ATATAGT)	1172	453904	0.00258204	966	383984	0.00251573	389	0.000857009
AT_CG	ACTATCA(TGATAGT)	952	312103	0.00305028	752	247525	0.00303808	277	0.000887528
AT_CG	ACTATCC(GGATAGT)	714	173874	0.00410642	555	141227	0.00392984	221	0.00127104
AT_CG	ACTATCG(CGATAGT)	63	35023	0.00179882	37	19409	0.00190633	19	0.000542501
AT_CG	ACTATCT(AGATAGT)	1709	302703	0.0056458	1480	251939	0.00587444	547	0.00180705
AT_CG	ACTATGA(TCATAGT)	569	310968	0.00182977	506	273203	0.0018521	226	0.000726763
AT_CG	ACTATGC(GCATAGT)	709	259844	0.00272856	507	182936	0.00277146	213	0.000819723
AT_CG	ACTATGG(CCATAGT)	380	225539	0.00168485	326	191548	0.00170192	155	0.000687243
AT_CG	ACTATGT(ACATAGT)	1276	441025	0.00289326	837	321657	0.00260215	413	0.000936455
AT_CG	ACTATTA(TAATAGT)	762	411964	0.00184968	676	363657	0.00185889	227	0.000551019
AT_CG	ACTATTC(GAATAGT)	1200	338057	0.0035497	1023	264007	0.0038749	393	0.00116253
AT_CG	ACTATTG(CAATAGT)	492	266418	0.00184672	416	230077	0.00180809	152	0.000570532
AT_CG	ACTATTT(AAATAGT)	1330	648277	0.00205159	1200	574203	0.00208985	473	0.000729626
AT_CG	AGAAAAA(TTTTTCT)	3600	2440821	0.00147491	2893	1921182	0.00150584	1179	0.000483034
AT_CG	AGAAAAC(GTTTTCT)	1537	1041468	0.0014758	1289	858652	0.00150119	527	0.000506017
AT_CG	AGAAAAG(CTTTTCT)	1816	1361657	0.00133367	1409	1080965	0.00130346	594	0.000436233
AT_CG	AGAAAAT(ATTTTCT)	2710	1710659	0.00158418	2260	1426762	0.00158401	873	0.00051033
AT_CG	AGAAACA(TGTTTCT)	1621	1038579	0.00156079	1401	892209	0.00157026	494	0.00047565
AT_CG	AGAAACC(GGTTTCT)	874	518276	0.00168636	713	408575	0.00174509	222	0.000428343
AT_CG	AGAAACG(CGTTTCT)	137	116279	0.0011782	113	92182	0.00122584	56	0.0004816
AT_CG	AGAAACT(AGTTTCT)	1445	800650	0.00180478	1203	652006	0.00184508	415	0.000518329
AT_CG	AGAAAGA(TCTTTCT)	3288	1550783	0.00212022	2356	1120821	0.00210203	1045	0.000673853
AT_CG	AGAAAGC(GCTTTCT)	1131	611455	0.00184969	949	516973	0.00183569	344	0.000562593
AT_CG	AGAAAGG(CCTTTCT)	1651	835450	0.00197618	1326	685492	0.00193438	527	0.000630798
AT_CG	AGAAAGT(ACTTTCT)	1768	751301	0.00235325	1533	642068	0.0023876	529	0.000704112
AT_CG	AGAAATA(TATTTCT)	2723	1442263	0.00188801	2220	1134364	0.00195704	765	0.000530416
AT_CG	AGAAATC(GATTTCT)	1153	633387	0.00182037	1002	539484	0.00185733	373	0.000588897
AT_CG	AGAAATG(CATTTCT)	1927	1110451	0.00173533	1607	925805	0.00173579	524	0.00047188
AT_CG	AGAAATT(AATTTCT)	2585	1075813	0.00240283	2215	919103	0.00240996	773	0.000718526
AT_CG	AGAACAA(TTGTTCT)	730	718008	0.0010167	595	585905	0.00101552	370	0.000515315
AT_CG	AGAACAC(GTGTTCT)	583	446350	0.00130615	442	358102	0.00123429	255	0.000571301
AT_CG	AGAACAG(CTGTTCT)	623	645584	0.000965018	461	515489	0.000894296	444	0.000687749
AT_CG	AGAACAT(ATGTTCT)	1002	640533	0.00156432	807	512860	0.00157353	448	0.000699418
AT_CG	AGAACCA(TGGTTCT)	656	463966	0.0014139	556	386137	0.0014399	305	0.000657376
AT_CG	AGAACCC(GGGTTCT)	353	273282	0.00129171	295	226620	0.00130174	329	0.00120388
AT_CG	AGAACCG(CGGTTCT)	68	50445	0.001348	54	40555	0.00133153	26	0.000515413
AT_CG	AGAACCT(AGGTTCT)	515	351532	0.00146502	409	297968	0.00137263	507	0.00144226
AT_CG	AGAACGA(TCGTTCT)	64	71241	0.000898359	52	54858	0.000947902	28	0.000393032
AT_CG	AGAACGC(GCGTTCT)	40	47332	0.000845094	33	37357	0.000883369	17	0.000359165
AT_CG	AGAACGG(CCGTTCT)	63	64405	0.000978185	45	47937	0.000938732	31	0.000481329
AT_CG	AGAACGT(ACGTTCT)	105	79467	0.0013213	89	65153	0.00136602	45	0.000566273
AT_CG	AGAACTA(TAGTTCT)	672	460664	0.00145876	511	352112	0.00145124	272	0.000590452
AT_CG	AGAACTC(GAGTTCT)	598	397969	0.00150263	507	320218	0.0015833	279	0.00070106
AT_CG	AGAACTG(CAGTTCT)	801	541309	0.00147975	668	450442	0.00148299	379	0.000700155
AT_CG	AGAACTT(AAGTTCT)	931	599148	0.00155387	732	463814	0.00157822	528	0.000881251
AT_CG	AGAAGAA(TTCTTCT)	2024	1260103	0.00160622	1622	970074	0.00167204	545	0.000432504
AT_CG	AGAAGAC(GTCTTCT)	1735	512424	0.00338587	1443	418715	0.00344626	451	0.000880131
AT_CG	AGAAGAG(CTCTTCT)	1353	820972	0.00164805	1186	686690	0.00172713	349	0.000425106
AT_CG	AGAAGAT(ATCTTCT)	1310	583639	0.00224454	1163	505770	0.00229946	349	0.000597972
AT_CG	AGAAGCA(TGCTTCT)	1137	674656	0.0016853	1009	582141	0.00173326	295	0.00043726
AT_CG	AGAAGCC(GGCTTCT)	773	430838	0.00179418	688	374279	0.0018382	215	0.000499027
AT_CG	AGAAGCG(CGCTTCT)	116	65336	0.00177544	95	54535	0.001742	39	0.000596914
AT_CG	AGAAGCT(AGCTTCT)	1062	544105	0.00195183	890	449072	0.00198186	288	0.00052931
AT_CG	AGAAGGA(TCCTTCT)	1523	833466	0.00182731	1260	671601	0.00187611	435	0.000521917
AT_CG	AGAAGGC(GCCTTCT)	1290	458246	0.00281508	1069	367839	0.00290616	364	0.000794333
AT_CG	AGAAGGG(CCCTTCT)	1195	542600	0.00220236	985	452520	0.0021767	411	0.000757464
AT_CG	AGAAGGT(ACCTTCT)	957	431219	0.00221929	836	370761	0.00225482	261	0.000605261
AT_CG	AGAAGTA(TACTTCT)	1151	487798	0.00235958	1041	429753	0.00242232	279	0.000571958
AT_CG	AGAAGTC(GACTTCT)	963	393599	0.00244665	832	343286	0.00242364	253	0.000642786
AT_CG	AGAAGTG(CACTTCT)	1277	546299	0.00233755	1051	452762	0.00232131	369	0.000675454
AT_CG	AGAAGTT(AACTTCT)	1549	621024	0.00249427	1276	499258	0.00255579	460	0.000740712
AT_CG	AGAATAA(TTATTCT)	1323	901665	0.00146729	1113	768553	0.00144818	430	0.000476896
AT_CG	AGAATAC(GTATTCT)	772	385934	0.00200034	661	328472	0.00201235	219	0.000567455
AT_CG	AGAATAG(CTATTCT)	1119	488135	0.0022924	945	413623	0.00228469	330	0.000676042
AT_CG	AGAATAT(ATATTCT)	2665	782794	0.00340447	2332	677484	0.00344215	743	0.000949164
AT_CG	AGAATCA(TGATTCT)	1536	738305	0.00208044	987	495968	0.00199005	437	0.000591896
AT_CG	AGAATCC(GGATTCT)	646	333407	0.00193757	540	285162	0.00189366	254	0.000761832
AT_CG	AGAATCG(CGATTCT)	408	205769	0.00198281	81	46816	0.00173018	131	0.000636636
AT_CG	AGAATCT(AGATTCT)	1814	587136	0.00308957	1412	454693	0.00310539	609	0.00103724
AT_CG	AGAATGA(TCATTCT)	985	820236	0.00120087	796	650166	0.0012243	351	0.000427926
AT_CG	AGAATGC(GCATTCT)	582	400652	0.00145263	476	330967	0.00143821	189	0.000471731
AT_CG	AGAATGG(CCATTCT)	938	717780	0.00130681	591	466068	0.00126806	372	0.000518265
AT_CG	AGAATGT(ACATTCT)	1296	642082	0.00201843	1122	548106	0.00204705	398	0.000619859
AT_CG	AGAATTA(TAATTCT)	821	685694	0.00119733	735	593907	0.00123757	256	0.000373344
AT_CG	AGAATTC(GAATTCT)	625	542280	0.00115254	549	464971	0.00118072	231	0.000425979
AT_CG	AGAATTG(CAATTCT)	876	639991	0.00136877	596	429935	0.00138626	275	0.000429694
AT_CG	AGAATTT(AAATTCT)	1349	992076	0.00135977	1175	841848	0.00139574	516	0.000520121
AT_CG	AGCAAAA(TTTTGCT)	2122	941649	0.00225349	1650	748954	0.00220307	683	0.000725323
AT_CG	AGCAAAC(GTTTGCT)	1000	474313	0.00210831	774	359497	0.00215301	331	0.000697851
AT_CG	AGCAAAG(CTTTGCT)	1107	668080	0.00165699	902	532515	0.00169385	367	0.000549335
AT_CG	AGCAAAT(ATTTGCT)	1140	662504	0.00172074	896	559981	0.00160005	326	0.000492073
AT_CG	AGCAACA(TGTTGCT)	1018	487605	0.00208776	852	405809	0.00209951	269	0.000551676
AT_CG	AGCAACC(GGTTGCT)	519	241583	0.00214833	411	200285	0.00205208	187	0.000774061
AT_CG	AGCAACG(CGTTGCT)	94	56072	0.00167642	73	45735	0.00159615	40	0.000713369
AT_CG	AGCAACT(AGTTGCT)	623	363815	0.00171241	502	299355	0.00167694	214	0.000588211
AT_CG	AGCAAGA(TCTTGCT)	1319	763311	0.001728	913	487489	0.00187286	386	0.000505692
AT_CG	AGCAAGC(GCTTGCT)	529	292510	0.00180849	461	246796	0.00186794	215	0.000735018
AT_CG	AGCAAGG(CCTTGCT)	775	419670	0.00184669	645	350351	0.00184101	292	0.000695785
AT_CG	AGCAAGT(ACTTGCT)	744	391085	0.0019024	636	332754	0.00191132	200	0.000511398
AT_CG	AGCAATA(TATTGCT)	934	443921	0.00210398	836	390234	0.0021423	295	0.000664533
AT_CG	AGCAATC(GATTGCT)	1320	381362	0.00346128	873	253973	0.00343737	378	0.000991184
AT_CG	AGCAATG(CATTGCT)	1094	467830	0.00233846	883	376595	0.00234469	318	0.000679734
AT_CG	AGCAATT(AATTGCT)	1221	648607	0.0018825	779	430354	0.00181014	356	0.000548869
AT_CG	AGCACAA(TTGTGCT)	842	402652	0.00209114	739	347167	0.00212866	251	0.000623367
AT_CG	AGCACAC(GTGTGCT)	625	333705	0.00187291	483	259412	0.0018619	216	0.000647278
AT_CG	AGCACAG(CTGTGCT)	1036	561187	0.00184609	876	477081	0.00183617	386	0.000687828
AT_CG	AGCACAT(ATGTGCT)	1063	442743	0.00240094	921	372126	0.00247497	325	0.00073406
AT_CG	AGCACCA(TGGTGCT)	654	384296	0.00170181	524	305563	0.00171487	255	0.000663551
AT_CG	AGCACCC(GGGTGCT)	474	257471	0.00184098	386	206687	0.00186756	217	0.000842813
AT_CG	AGCACCG(CGGTGCT)	103	57839	0.00178081	84	47147	0.00178166	54	0.000933626
AT_CG	AGCACCT(AGGTGCT)	876	386944	0.00226389	713	310966	0.00229286	308	0.000795981
AT_CG	AGCACGA(TCGTGCT)	55	52352	0.00105058	43	41384	0.00103905	32	0.000611247
AT_CG	AGCACGC(GCGTGCT)	90	51196	0.00175795	67	37386	0.00179211	28	0.000546918
AT_CG	AGCACGG(CCGTGCT)	113	69992	0.00161447	87	54910	0.00158441	40	0.000571494
AT_CG	AGCACGT(ACGTGCT)	133	78894	0.00168581	112	64973	0.00172379	40	0.000507009
AT_CG	AGCACTA(TAGTGCT)	817	275603	0.00296441	661	216121	0.00305847	224	0.000812763
AT_CG	AGCACTC(GAGTGCT)	989	277892	0.00355894	781	216238	0.00361176	311	0.00111914
AT_CG	AGCACTG(CAGTGCT)	1322	444904	0.00297143	1139	377924	0.00301383	401	0.000901318
AT_CG	AGCACTT(AAGTGCT)	3143	1048049	0.00299891	1467	406426	0.00360951	839	0.000800535
AT_CG	AGCAGAA(TTCTGCT)	1183	721998	0.00163851	1019	604735	0.00168504	321	0.0004446
AT_CG	AGCAGAC(GTCTGCT)	786	294954	0.00266482	683	252805	0.00270169	259	0.000878103
AT_CG	AGCAGAG(CTCTGCT)	1140	689493	0.00165339	813	560208	0.00145125	398	0.000577236
AT_CG	AGCAGAT(ATCTGCT)	787	424611	0.00185346	692	362634	0.00190826	220	0.000518121
AT_CG	AGCAGCA(TGCTGCT)	985	637089	0.00154609	830	511183	0.00162368	296	0.000464613
AT_CG	AGCAGCC(GGCTGCT)	569	431642	0.00131822	464	355983	0.00130343	191	0.000442496
AT_CG	AGCAGCG(CGCTGCT)	169	88196	0.00191619	117	68476	0.00170863	48	0.000544242
AT_CG	AGCAGCT(AGCTGCT)	830	495539	0.00167494	720	413590	0.00174085	242	0.000488357
AT_CG	AGCAGGA(TCCTGCT)	964	572009	0.00168529	809	467944	0.00172884	270	0.000472021
AT_CG	AGCAGGC(GCCTGCT)	642	358040	0.0017931	524	295401	0.00177386	175	0.000488772
AT_CG	AGCAGGG(CCCTGCT)	1151	498200	0.00231032	889	409917	0.00216873	351	0.000704536
AT_CG	AGCAGGT(ACCTGCT)	745	376216	0.00198025	642	315699	0.00203358	231	0.000614009
AT_CG	AGCAGTA(TACTGCT)	742	316780	0.00234232	649	274701	0.00236257	221	0.000697645
AT_CG	AGCAGTC(GACTGCT)	782	273593	0.00285826	670	225428	0.00297212	248	0.000906456
AT_CG	AGCAGTG(CACTGCT)	1286	529893	0.00242691	1013	411263	0.00246314	424	0.000800162
AT_CG	AGCAGTT(AACTGCT)	1244	445438	0.00279276	1021	359029	0.00284378	350	0.000785743
AT_CG	AGCATAA(TTATGCT)	972	390807	0.00248716	868	345916	0.00250928	293	0.000749731
AT_CG	AGCATAC(GTATGCT)	525	194107	0.00270469	482	169934	0.0028364	182	0.000937627
AT_CG	AGCATAG(CTATGCT)	501	270875	0.00184956	442	235546	0.00187649	174	0.000642363
AT_CG	AGCATAT(ATATGCT)	1077	412572	0.00261045	963	360299	0.00267278	324	0.000785317
AT_CG	AGCATCA(TGATGCT)	842	416673	0.00202077	730	351997	0.00207388	256	0.000614391
AT_CG	AGCATCC(GGATGCT)	621	290887	0.00213485	449	248859	0.00180423	324	0.00111383
AT_CG	AGCATCG(CGATGCT)	88	47761	0.00184251	64	39562	0.00161771	41	0.000858441
AT_CG	AGCATCT(AGATGCT)	873	462886	0.00188599	758	396907	0.00190977	326	0.000704277
AT_CG	AGCATGA(TCATGCT)	1131	438042	0.00258194	887	333853	0.00265686	358	0.000817273
AT_CG	AGCATGC(GCATGCT)	712	264210	0.00269483	598	219181	0.00272834	213	0.000806177
AT_CG	AGCATGG(CCATGCT)	1237	465502	0.00265735	788	327200	0.00240831	473	0.00101611
AT_CG	AGCATGT(ACATGCT)	1147	396878	0.00289006	1011	340801	0.00296654	350	0.000881883
AT_CG	AGCATTA(TAATGCT)	740	430145	0.00172035	595	342945	0.00173497	225	0.000523079
AT_CG	AGCATTC(GAATGCT)	789	397466	0.00198508	635	311407	0.00203913	240	0.000603825
AT_CG	AGCATTG(CAATGCT)	558	324886	0.00171753	482	277398	0.00173758	181	0.000557118
AT_CG	AGCATTT(AAATGCT)	1089	863519	0.00126112	894	703267	0.00127121	414	0.000479434
AT_CG	AGGAAAA(TTTTCCT)	1787	1409575	0.00126776	1520	1182114	0.00128583	665	0.000471773
AT_CG	AGGAAAC(GTTTCCT)	1392	647945	0.00214833	1180	538632	0.00219074	469	0.000723827
AT_CG	AGGAAAG(CTTTCCT)	1459	918656	0.00158819	1240	763350	0.00162442	500	0.000544273
AT_CG	AGGAAAT(ATTTCCT)	1255	943937	0.00132954	1080	799037	0.00135163	420	0.000444945
AT_CG	AGGAACA(TGTTCCT)	552	586629	0.00094097	423	465019	0.00090964	250	0.000426164
AT_CG	AGGAACC(GGTTCCT)	287	274535	0.0010454	236	237011	0.000995734	141	0.000513596
AT_CG	AGGAACG(CGTTCCT)	83	73775	0.00112504	54	55851	0.000966858	49	0.000664182
AT_CG	AGGAACT(AGTTCCT)	475	442515	0.00107341	408	377289	0.0010814	183	0.000413545
AT_CG	AGGAAGA(TCTTCCT)	1182	1006631	0.00117421	984	818409	0.00120233	496	0.000492733
AT_CG	AGGAAGC(GCTTCCT)	689	541324	0.00127281	586	445888	0.00131423	288	0.000532029
AT_CG	AGGAAGG(CCTTCCT)	1569	916908	0.00171119	1079	647877	0.00166544	751	0.000819057
AT_CG	AGGAAGT(ACTTCCT)	916	568964	0.00160994	784	475951	0.00164723	285	0.00050091
AT_CG	AGGAATA(TATTCCT)	942	561622	0.00167728	807	481682	0.00167538	296	0.000527045
AT_CG	AGGAATC(GATTCCT)	593	366183	0.00161941	488	288806	0.00168972	234	0.000639025
AT_CG	AGGAATG(CATTCCT)	853	588845	0.0014486	686	478975	0.00143223	362	0.000614763
AT_CG	AGGAATT(AATTCCT)	929	641516	0.00144813	789	523861	0.00150612	331	0.000515965
AT_CG	AGGACAA(TTGTCCT)	388	435141	0.000891665	322	366590	0.000878365	219	0.000503285
AT_CG	AGGACAC(GTGTCCT)	315	353119	0.000892051	261	299574	0.000871237	152	0.00043045
AT_CG	AGGACAG(CTGTCCT)	392	506584	0.00077381	316	430613	0.000733838	207	0.000408619
AT_CG	AGGACAT(ATGTCCT)	551	477866	0.00115304	428	354200	0.00120836	255	0.000533622
AT_CG	AGGACCA(TGGTCCT)	449	301475	0.00148934	384	248951	0.00154247	144	0.000477652
AT_CG	AGGACCC(GGGTCCT)	299	248868	0.00120144	240	203417	0.00117984	199	0.000799621
AT_CG	AGGACCG(CGGTCCT)	42	41811	0.00100452	36	33464	0.00107578	28	0.00066968
AT_CG	AGGACCT(AGGTCCT)	383	291688	0.00131305	326	240475	0.00135565	188	0.000644524
AT_CG	AGGACGA(TCGTCCT)	67	52000	0.00128846	31	41620	0.000744834	73	0.00140385
AT_CG	AGGACGC(GCGTCCT)	34	49741	0.000683541	22	39663	0.000554673	20	0.000402083
AT_CG	AGGACGG(CCGTCCT)	64	64801	0.000987639	37	51392	0.000719956	56	0.000864184
AT_CG	AGGACGT(ACGTCCT)	57	60303	0.000945227	47	49927	0.000941374	24	0.00039799
AT_CG	AGGACTA(TAGTCCT)	380	251441	0.00151129	296	199995	0.00148004	137	0.000544859
AT_CG	AGGACTC(GAGTCCT)	426	271700	0.00156791	363	235264	0.00154295	198	0.000728745
AT_CG	AGGACTG(CAGTCCT)	466	364904	0.00127705	394	311785	0.00126369	266	0.000728959
AT_CG	AGGACTT(AAGTCCT)	632	424649	0.00148829	517	343496	0.00150511	364	0.000857179
AT_CG	AGGAGAA(TTCTCCT)	1373	1330976	0.00103157	773	700808	0.00110301	365	0.000274235
AT_CG	AGGAGAC(GTCTCCT)	504	415139	0.00121405	410	335521	0.00122198	155	0.000373369
AT_CG	AGGAGAG(CTCTCCT)	743	701728	0.00105881	657	589749	0.00111403	252	0.000359114
AT_CG	AGGAGAT(ATCTCCT)	1042	624208	0.00166932	684	390288	0.00175255	292	0.000467793
AT_CG	AGGAGCA(TGCTCCT)	558	480351	0.00116165	455	386120	0.00117839	189	0.000393462
AT_CG	AGGAGCC(GGCTCCT)	453	362762	0.00124875	345	290297	0.00118844	219	0.000603702
AT_CG	AGGAGCG(CGCTCCT)	117	79819	0.00146582	70	53107	0.00131809	80	0.00100227
AT_CG	AGGAGCT(AGCTCCT)	711	480468	0.00147981	565	371562	0.00152061	222	0.00046205
AT_CG	AGGAGGA(TCCTCCT)	1133	845872	0.00133945	833	612330	0.00136038	373	0.000440965
AT_CG	AGGAGGC(GCCTCCT)	1738	825628	0.00210506	1115	396716	0.00281057	499	0.000604388
AT_CG	AGGAGGG(CCCTCCT)	1135	588410	0.00192893	836	463453	0.00180385	487	0.000827654
AT_CG	AGGAGGT(ACCTCCT)	949	515141	0.00184221	705	363241	0.00194086	267	0.000518305
AT_CG	AGGAGTA(TACTCCT)	568	286824	0.00198031	480	238634	0.00201145	164	0.000571779
AT_CG	AGGAGTC(GACTCCT)	547	278679	0.00196283	459	229760	0.00199774	176	0.000631551
AT_CG	AGGAGTG(CACTCCT)	909	422148	0.00215327	616	322026	0.00191289	418	0.000990174
AT_CG	AGGAGTT(AACTCCT)	1575	937322	0.00168032	733	386369	0.00189715	485	0.000517432
AT_CG	AGGATAA(TTATCCT)	511	439649	0.00116229	439	379053	0.00115815	179	0.000407143
AT_CG	AGGATAC(GTATCCT)	311	243262	0.00127846	259	190365	0.00136054	113	0.00046452
AT_CG	AGGATAG(CTATCCT)	428	267185	0.00160189	348	221160	0.00157352	169	0.000632521
AT_CG	AGGATAT(ATATCCT)	934	428319	0.00218062	780	342581	0.00227683	283	0.000660722
AT_CG	AGGATCA(TGATCCT)	638	436978	0.00146003	422	283517	0.00148845	221	0.000505746
AT_CG	AGGATCC(GGATCCT)	251	223152	0.00112479	212	185724	0.00114148	146	0.000654263
AT_CG	AGGATCG(CGATCCT)	88	68372	0.00128708	44	34971	0.00125819	39	0.000570409
AT_CG	AGGATCT(AGATCCT)	744	334543	0.00222393	556	267038	0.0020821	278	0.000830984
AT_CG	AGGATGA(TCATCCT)	543	482751	0.0011248	350	392587	0.000891522	292	0.000604867
AT_CG	AGGATGC(GCATCCT)	319	299949	0.00106351	270	251600	0.00107313	170	0.000566763
AT_CG	AGGATGG(CCATCCT)	1876	587373	0.00319388	367	368993	0.000994599	655	0.00111513
AT_CG	AGGATGT(ACATCCT)	657	408442	0.00160855	526	331444	0.001587	231	0.000565564
AT_CG	AGGATTA(TAATCCT)	386	452633	0.000852788	272	317430	0.000856882	151	0.000333604
AT_CG	AGGATTC(GAATCCT)	315	331213	0.00095105	259	265863	0.000974186	133	0.000401554
AT_CG	AGGATTG(CAATCCT)	353	384161	0.000918886	247	259722	0.000951017	120	0.000312369
AT_CG	AGGATTT(AAATCCT)	518	622912	0.000831578	450	518750	0.00086747	249	0.000399735
AT_CG	AGTAAAA(TTTTACT)	845	884023	0.000955857	725	769626	0.000942016	350	0.000395917
AT_CG	AGTAAAC(GTTTACT)	493	352164	0.00139992	423	299369	0.00141297	172	0.000488409
AT_CG	AGTAAAG(CTTTACT)	458	464107	0.000986841	399	386235	0.00103305	177	0.000381378
AT_CG	AGTAAAT(ATTTACT)	721	686866	0.0010497	650	614253	0.0010582	271	0.000394546
AT_CG	AGTAACA(TGTTACT)	355	398565	0.000890695	318	353268	0.000900166	130	0.00032617
AT_CG	AGTAACC(GGTTACT)	260	197255	0.00131809	174	156421	0.00111238	86	0.000435984
AT_CG	AGTAACG(CGTTACT)	36	38041	0.000946347	34	32791	0.00103687	13	0.000341737
AT_CG	AGTAACT(AGTTACT)	381	380927	0.00100019	329	320970	0.00102502	157	0.000412152
AT_CG	AGTAAGA(TCTTACT)	553	432621	0.00127826	482	371773	0.00129649	203	0.000469233
AT_CG	AGTAAGC(GCTTACT)	276	233562	0.0011817	234	190290	0.0012297	111	0.000475249
AT_CG	AGTAAGG(CCTTACT)	313	252668	0.00123878	267	222501	0.00119999	123	0.000486805
AT_CG	AGTAAGT(ACTTACT)	638	369741	0.00172553	561	329949	0.00170026	237	0.000640989
AT_CG	AGTAATA(TATTACT)	778	491717	0.00158221	687	436830	0.00157269	228	0.000463681
AT_CG	AGTAATC(GATTACT)	520	253569	0.00205072	452	213735	0.00211477	183	0.000721697
AT_CG	AGTAATG(CATTACT)	542	381133	0.00142208	478	312263	0.00153076	169	0.000443415
AT_CG	AGTAATT(AATTACT)	906	573078	0.00158094	800	499716	0.00160091	352	0.000614227
AT_CG	AGTACAA(TTGTACT)	242	354705	0.000682257	205	294014	0.000697246	138	0.000389056
AT_CG	AGTACAC(GTGTACT)	139	185624	0.000748826	117	161552	0.000724225	77	0.000414817
AT_CG	AGTACAG(CTGTACT)	225	368542	0.000610514	173	276830	0.000624932	123	0.000333748
AT_CG	AGTACAT(ATGTACT)	326	334823	0.000973649	275	298077	0.00092258	151	0.000450985
AT_CG	AGTACCA(TGGTACT)	312	247850	0.00125883	175	196950	0.00088855	196	0.000790801
AT_CG	AGTACCC(GGGTACT)	131	137589	0.000952111	106	114751	0.000923739	136	0.000988451
AT_CG	AGTACCG(CGGTACT)	23	22977	0.001001	17	19173	0.000886664	13	0.000565783
AT_CG	AGTACCT(AGGTACT)	230	254122	0.000905077	200	217812	0.000918223	110	0.000432863
AT_CG	AGTACGA(TCGTACT)	19	27071	0.000701858	16	23056	0.000693963	7	0.000258579
AT_CG	AGTACGC(GCGTACT)	14	16568	0.000845002	11	14060	0.000782361	5	0.000301787
AT_CG	AGTACGG(CCGTACT)	17	25933	0.000655535	12	21665	0.000553889	9	0.000347048
AT_CG	AGTACGT(ACGTACT)	35	41069	0.000852224	31	36392	0.000851836	15	0.000365239
AT_CG	AGTACTA(TAGTACT)	277	220006	0.00125906	240	192803	0.00124479	131	0.000595438
AT_CG	AGTACTC(GAGTACT)	223	167074	0.00133474	207	147470	0.00140368	104	0.000622479
AT_CG	AGTACTG(CAGTACT)	328	264429	0.00124041	265	219603	0.00120672	183	0.000692057
AT_CG	AGTACTT(AAGTACT)	466	357805	0.00130239	406	305594	0.00132856	206	0.000575733
AT_CG	AGTAGAA(TTCTACT)	448	541072	0.000827986	397	459563	0.000863864	126	0.000232871
AT_CG	AGTAGAC(GTCTACT)	180	199564	0.000901966	158	168660	0.000936796	56	0.000280612
AT_CG	AGTAGAG(CTCTACT)	415	825978	0.000502435	204	287377	0.000709869	121	0.000146493
AT_CG	AGTAGAT(ATCTACT)	320	335265	0.000954469	280	284346	0.000984716	110	0.000328099
AT_CG	AGTAGCA(TGCTACT)	206	310394	0.000663673	173	264945	0.000652966	61	0.000196524
AT_CG	AGTAGCC(GGCTACT)	134	197775	0.000677538	111	159339	0.000696628	59	0.000298319
AT_CG	AGTAGCG(CGCTACT)	24	33166	0.000723633	21	22331	0.000940397	9	0.000271362
AT_CG	AGTAGCT(AGCTACT)	677	957304	0.000707194	232	289282	0.000801986	203	0.000212054
AT_CG	AGTAGGA(TCCTACT)	303	306351	0.000989062	278	270906	0.00102619	89	0.000290516
AT_CG	AGTAGGC(GCCTACT)	173	185610	0.000932062	150	156667	0.000957445	68	0.00036636
AT_CG	AGTAGGG(CCCTACT)	234	230234	0.00101636	194	188721	0.00102797	91	0.00039525
AT_CG	AGTAGGT(ACCTACT)	335	274981	0.00121827	291	228431	0.00127391	83	0.000301839
AT_CG	AGTAGTA(TACTACT)	385	266915	0.00144241	347	235528	0.00147329	108	0.000404623
AT_CG	AGTAGTC(GACTACT)	289	172327	0.00167704	238	144433	0.00164782	91	0.000528066
AT_CG	AGTAGTG(CACTACT)	294	240636	0.00122176	254	199503	0.00127316	125	0.000519457
AT_CG	AGTAGTT(AACTACT)	564	367162	0.00153611	452	292976	0.00154279	164	0.000446669
AT_CG	AGTATAA(TTATACT)	348	473317	0.000735237	288	390939	0.000736688	140	0.000295785
AT_CG	AGTATAC(GTATACT)	156	211675	0.000736979	139	185312	0.000750086	65	0.000307075
AT_CG	AGTATAG(CTATACT)	147	264749	0.000555243	122	214773	0.000568042	63	0.000237961
AT_CG	AGTATAT(ATATACT)	466	502682	0.000927027	393	428918	0.000916259	170	0.000338186
AT_CG	AGTATCA(TGATACT)	215	302154	0.000711558	182	266021	0.000684157	112	0.000370672
AT_CG	AGTATCC(GGATACT)	125	176405	0.000708597	111	156489	0.000709315	84	0.000476177
AT_CG	AGTATCG(CGATACT)	28	25950	0.001079	13	20886	0.000622427	29	0.00111753
AT_CG	AGTATCT(AGATACT)	283	386400	0.000732402	235	327311	0.000717972	195	0.000504658
AT_CG	AGTATGA(TCATACT)	222	317104	0.000700086	178	269339	0.000660877	105	0.000331122
AT_CG	AGTATGC(GCATACT)	113	171876	0.000657451	95	152832	0.000621598	54	0.00031418
AT_CG	AGTATGG(CCATACT)	184	249628	0.000737097	135	198208	0.000681103	101	0.000404602
AT_CG	AGTATGT(ACATACT)	327	365393	0.000894927	293	322081	0.000909709	132	0.000361255
AT_CG	AGTATTA(TAATACT)	280	423350	0.000661391	249	371410	0.000670418	114	0.000269281
AT_CG	AGTATTC(GAATACT)	219	370013	0.000591871	179	282648	0.000633297	117	0.000316205
AT_CG	AGTATTG(CAATACT)	171	293586	0.000582453	128	249091	0.000513868	107	0.000364459
AT_CG	AGTATTT(AAATACT)	491	845317	0.000580847	429	728431	0.000588937	307	0.000363177
AT_CG	ATAAAAA(TTTTTAT)	5253	2142545	0.00245176	4165	1663920	0.00250313	1892	0.000883062
AT_CG	ATAAAAC(GTTTTAT)	1937	862285	0.00224636	1670	730152	0.00228719	609	0.000706263
AT_CG	ATAAAAG(CTTTTAT)	1707	949642	0.00179752	1505	811462	0.00185468	573	0.000603385
AT_CG	ATAAAAT(ATTTTAT)	4984	1907465	0.00261289	4141	1560979	0.00265282	1688	0.000884944
AT_CG	ATAAACA(TGTTTAT)	1633	960090	0.00170088	1348	792152	0.00170169	528	0.000549948
AT_CG	ATAAACC(GGTTTAT)	584	350368	0.00166682	519	304095	0.0017067	196	0.000559412
AT_CG	ATAAACG(CGTTTAT)	110	79420	0.00138504	83	66372	0.00125053	44	0.000554017
AT_CG	ATAAACT(AGTTTAT)	1294	642226	0.00201487	1086	548187	0.00198108	403	0.000627505
AT_CG	ATAAAGA(TCTTTAT)	2209	996530	0.00221669	1768	782923	0.0022582	674	0.000676347
AT_CG	ATAAAGC(GCTTTAT)	967	457309	0.00211454	849	394744	0.00215076	292	0.000638518
AT_CG	ATAAAGG(CCTTTAT)	1074	532814	0.00201571	860	430813	0.00199623	358	0.000671904
AT_CG	ATAAAGT(ACTTTAT)	1650	647654	0.00254766	1481	572623	0.00258634	505	0.000779737
AT_CG	ATAAATA(TATTTAT)	5475	1785103	0.00306705	3964	1340938	0.00295614	1739	0.000974173
AT_CG	ATAAATC(GATTTAT)	1645	556748	0.00295466	1450	468374	0.00309582	530	0.000951957
AT_CG	ATAAATG(CATTTAT)	2816	1070789	0.00262984	2415	900830	0.00268086	819	0.000764857
AT_CG	ATAAATT(AATTTAT)	7027	1243205	0.00565233	5950	1027644	0.00578994	2299	0.00184925
AT_CG	ATAACAA(TTGTTAT)	664	673783	0.00098548	577	571272	0.00101003	303	0.0004497
AT_CG	ATAACAC(GTGTTAT)	399	309958	0.00128727	335	271116	0.00123563	221	0.000713
AT_CG	ATAACAG(CTGTTAT)	397	433571	0.000915652	326	362177	0.000900112	209	0.000482043
AT_CG	ATAACAT(ATGTTAT)	850	573126	0.00148309	754	500293	0.00150712	394	0.000687458
AT_CG	ATAACCA(TGGTTAT)	400	375849	0.00106426	319	318878	0.00100038	297	0.000790211
AT_CG	ATAACCC(GGGTTAT)	173	188608	0.000917246	150	166105	0.000903043	184	0.000975568
AT_CG	ATAACCG(CGGTTAT)	31	27577	0.00112413	25	23893	0.00104633	25	0.000906553
AT_CG	ATAACCT(AGGTTAT)	345	310063	0.00111268	294	271062	0.00108462	296	0.000954645
AT_CG	ATAACGA(TCGTTAT)	41	57010	0.000719172	37	44383	0.000833653	24	0.000420979
AT_CG	ATAACGC(GCGTTAT)	24	30579	0.000784852	18	23539	0.000764688	10	0.000327022
AT_CG	ATAACGG(CCGTTAT)	24	33779	0.000710501	22	29055	0.000757185	7	0.000207229
AT_CG	ATAACGT(ACGTTAT)	80	63126	0.00126731	74	55892	0.00132398	29	0.000459399
AT_CG	ATAACTA(TAGTTAT)	619	408297	0.00151605	518	346540	0.00149478	268	0.000656385
AT_CG	ATAACTC(GAGTTAT)	391	265256	0.00147405	355	236761	0.0014994	212	0.000799228
AT_CG	ATAACTG(CAGTTAT)	521	379092	0.00137434	451	336989	0.00133832	286	0.000754434
AT_CG	ATAACTT(AAGTTAT)	817	517896	0.00157754	753	460971	0.00163351	431	0.000832213
AT_CG	ATAAGAA(TTCTTAT)	1583	784074	0.00201894	1417	681131	0.00208036	445	0.000567548
AT_CG	ATAAGAC(GTCTTAT)	620	291576	0.00212638	561	255635	0.00219454	135	0.000463001
AT_CG	ATAAGAG(CTCTTAT)	756	396718	0.00190564	666	333261	0.00199843	231	0.000582278
AT_CG	ATAAGAT(ATCTTAT)	1066	453190	0.00235221	953	400503	0.00237951	286	0.000631082
AT_CG	ATAAGCA(TGCTTAT)	839	473947	0.00177024	752	408117	0.00184261	234	0.000493726
AT_CG	ATAAGCC(GGCTTAT)	451	266053	0.00169515	379	217412	0.00174323	128	0.000481107
AT_CG	ATAAGCG(CGCTTAT)	63	33215	0.00189673	56	27381	0.00204521	14	0.000421496
AT_CG	ATAAGCT(AGCTTAT)	665	312268	0.00212958	583	267231	0.00218163	167	0.000534797
AT_CG	ATAAGGA(TCCTTAT)	1034	449356	0.00230107	921	395161	0.0023307	286	0.000636466
AT_CG	ATAAGGC(GCCTTAT)	503	225401	0.00223158	447	195345	0.00228826	143	0.000634425
AT_CG	ATAAGGG(CCCTTAT)	629	253364	0.00248259	546	215336	0.00253557	165	0.000651237
AT_CG	ATAAGGT(ACCTTAT)	736	294233	0.00250142	631	244973	0.00257579	216	0.000734112
AT_CG	ATAAGTA(TACTTAT)	1208	438957	0.00275198	1081	387171	0.00279205	333	0.000758616
AT_CG	ATAAGTC(GACTTAT)	559	223330	0.00250302	476	192534	0.00247229	171	0.000765683
AT_CG	ATAAGTG(CACTTAT)	908	400233	0.00226868	731	322068	0.00226971	282	0.00070459
AT_CG	ATAAGTT(AACTTAT)	1432	407634	0.00351296	1288	359286	0.00358489	418	0.00102543
AT_CG	ATAATAA(TTATTAT)	1719	1366763	0.00125772	1335	1064855	0.00125369	598	0.00043753
AT_CG	ATAATAC(GTATTAT)	1104	447925	0.0024647	969	390242	0.00248307	375	0.000837194
AT_CG	ATAATAG(CTATTAT)	688	517352	0.00132985	602	447856	0.00134418	214	0.000413645
AT_CG	ATAATAT(ATATTAT)	2041	995262	0.00205072	1633	798681	0.00204462	619	0.000621947
AT_CG	ATAATCA(TGATTAT)	755	570315	0.00132383	658	483764	0.00136017	262	0.000459395
AT_CG	ATAATCC(GGATTAT)	519	424413	0.00122287	336	276794	0.0012139	173	0.000407622
AT_CG	ATAATCG(CGATTAT)	55	43812	0.00125536	47	35290	0.00133182	16	0.000365197
AT_CG	ATAATCT(AGATTAT)	858	527508	0.00162652	741	455160	0.001628	283	0.000536485
AT_CG	ATAATGA(TCATTAT)	811	672864	0.0012053	692	582510	0.00118796	242	0.000359657
AT_CG	ATAATGC(GCATTAT)	450	354721	0.0012686	400	308620	0.00129609	158	0.00044542
AT_CG	ATAATGG(CCATTAT)	495	424805	0.00116524	412	350647	0.00117497	186	0.000437848
AT_CG	ATAATGT(ACATTAT)	1059	608214	0.00174116	953	537212	0.00177397	382	0.000628068
AT_CG	ATAATTA(TAATTAT)	1361	893495	0.00152323	1180	771977	0.00152854	397	0.000444323
AT_CG	ATAATTC(GAATTAT)	740	542691	0.00136358	665	475079	0.00139977	247	0.000455139
AT_CG	ATAATTG(CAATTAT)	809	533672	0.00151591	709	459907	0.00154162	272	0.000509676
AT_CG	ATAATTT(AAATTAT)	2983	1381872	0.00215867	2606	1197901	0.00217547	980	0.000709183
AT_CG	ATCAAAA(TTTTGAT)	1951	919254	0.00212237	1525	719941	0.00211823	599	0.000651615
AT_CG	ATCAAAC(GTTTGAT)	761	342800	0.00221995	634	284736	0.00222662	239	0.0006972
AT_CG	ATCAAAG(CTTTGAT)	766	470895	0.00162669	686	410313	0.00167189	252	0.000535151
AT_CG	ATCAAAT(ATTTGAT)	1233	662294	0.00186171	1042	559606	0.00186202	362	0.000546585
AT_CG	ATCAACA(TGTTGAT)	896	469475	0.00190851	734	380558	0.00192875	283	0.000602801
AT_CG	ATCAACC(GGTTGAT)	415	212269	0.00195507	336	168880	0.00198958	143	0.000673673
AT_CG	ATCAACG(CGTTGAT)	65	44292	0.00146753	46	33274	0.00138246	27	0.000609591
AT_CG	ATCAACT(AGTTGAT)	604	337831	0.00178788	498	282691	0.00176164	203	0.000600892
AT_CG	ATCAAGA(TCTTGAT)	947	457393	0.00207043	759	375064	0.00202365	259	0.000566253
AT_CG	ATCAAGC(GCTTGAT)	459	235722	0.00194721	368	186767	0.00197037	156	0.000661797
AT_CG	ATCAAGG(CCTTGAT)	633	320581	0.00197454	563	275395	0.00204434	192	0.000598913
AT_CG	ATCAAGT(ACTTGAT)	752	352103	0.00213574	631	296593	0.00212749	221	0.000627657
AT_CG	ATCAATA(TATTGAT)	1327	559149	0.00237325	1086	440260	0.00246672	329	0.000588394
AT_CG	ATCAATC(GATTGAT)	909	248841	0.00365294	798	214059	0.00372794	298	0.00119755
AT_CG	ATCAATG(CATTGAT)	925	430254	0.00214989	719	330438	0.0021759	291	0.000676345
AT_CG	ATCAATT(AATTGAT)	1191	491065	0.00242534	1016	417643	0.0024327	425	0.000865466
AT_CG	ATCACAA(TTGTGAT)	865	561090	0.00154164	594	401142	0.00148077	309	0.000550714
AT_CG	ATCACAC(GTGTGAT)	697	429934	0.00162118	443	277931	0.00159392	217	0.000504729
AT_CG	ATCACAG(CTGTGAT)	830	520499	0.00159462	535	418444	0.00127855	364	0.000699329
AT_CG	ATCACAT(ATGTGAT)	1237	535774	0.00230881	1054	447540	0.0023551	400	0.000746583
AT_CG	ATCACCA(TGGTGAT)	646	447301	0.00144422	486	333424	0.0014576	213	0.000476189
AT_CG	ATCACCC(GGGTGAT)	346	261257	0.00132437	277	203423	0.00136169	139	0.000532043
AT_CG	ATCACCG(CGGTGAT)	55	43456	0.00126565	43	34575	0.00124367	19	0.000437224
AT_CG	ATCACCT(AGGTGAT)	1049	587077	0.00178682	624	335909	0.00185765	312	0.000531446
AT_CG	ATCACGA(TCGTGAT)	184	169896	0.00108302	46	42805	0.00107464	59	0.000347271
AT_CG	ATCACGC(GCGTGAT)	200	111177	0.00179893	42	33248	0.00126323	51	0.000458728
AT_CG	ATCACGG(CCGTGAT)	55	61261	0.000897798	42	44697	0.00093966	31	0.000506032
AT_CG	ATCACGT(ACGTGAT)	134	77135	0.00173721	110	61123	0.00179965	39	0.000505607
AT_CG	ATCACTA(TAGTGAT)	620	319325	0.0019416	525	271830	0.00193135	195	0.000610663
AT_CG	ATCACTC(GAGTGAT)	702	274508	0.0025573	600	234623	0.00255729	201	0.000732219
AT_CG	ATCACTG(CAGTGAT)	907	476330	0.00190414	717	377545	0.00189911	321	0.000673903
AT_CG	ATCACTT(AAGTGAT)	1923	832078	0.00231108	1075	445664	0.00241213	544	0.000653785
AT_CG	ATCAGAA(TTCTGAT)	1002	612948	0.00163472	896	542355	0.00165205	264	0.000430705
AT_CG	ATCAGAC(GTCTGAT)	477	256058	0.00186286	391	210004	0.00186187	119	0.000464738
AT_CG	ATCAGAG(CTCTGAT)	661	497274	0.00132925	513	371650	0.00138033	184	0.000370017
AT_CG	ATCAGAT(ATCTGAT)	845	434001	0.001947	709	351620	0.00201638	205	0.000472349
AT_CG	ATCAGCA(TGCTGAT)	631	434474	0.00145233	510	355324	0.00143531	176	0.000405088
AT_CG	ATCAGCC(GGCTGAT)	404	289981	0.00139319	266	216238	0.00123013	114	0.000393129
AT_CG	ATCAGCG(CGCTGAT)	76	45608	0.00166637	54	34623	0.00155966	28	0.000613927
AT_CG	ATCAGCT(AGCTGAT)	583	361847	0.00161118	458	289799	0.00158041	183	0.000505739
AT_CG	ATCAGGA(TCCTGAT)	654	416747	0.0015693	538	335995	0.00160121	175	0.000419919
AT_CG	ATCAGGC(GCCTGAT)	380	245963	0.00154495	309	190183	0.00162475	107	0.000435025
AT_CG	ATCAGGG(CCCTGAT)	523	295763	0.00176831	438	246258	0.00177862	165	0.000557879
AT_CG	ATCAGGT(ACCTGAT)	508	261069	0.00194585	429	221161	0.00193976	115	0.000440497
AT_CG	ATCAGTA(TACTGAT)	846	349625	0.00241974	761	308325	0.00246817	255	0.000729353
AT_CG	ATCAGTC(GACTGAT)	662	228422	0.00289814	602	201366	0.00298958	198	0.000866817
AT_CG	ATCAGTG(CACTGAT)	1064	405440	0.00262431	886	333820	0.00265412	280	0.000690608
AT_CG	ATCAGTT(AACTGAT)	1188	413798	0.00287097	1060	361461	0.00293254	344	0.000831323
AT_CG	ATCATAA(TTATGAT)	938	480149	0.00195356	834	419148	0.00198975	307	0.000639385
AT_CG	ATCATAC(GTATGAT)	608	266804	0.00227883	512	217962	0.00234903	153	0.000573455
AT_CG	ATCATAG(CTATGAT)	472	328841	0.00143534	381	269898	0.00141164	162	0.000492639
AT_CG	ATCATAT(ATATGAT)	1072	517242	0.00207253	937	443165	0.00211434	329	0.000636066
AT_CG	ATCATCA(TGATGAT)	938	529687	0.00177086	733	410007	0.00178777	335	0.000632449
AT_CG	ATCATCC(GGATGAT)	420	291331	0.00144166	348	237474	0.00146542	172	0.000590394
AT_CG	ATCATCG(CGATGAT)	61	45247	0.00134816	48	35853	0.0013388	21	0.000464119
AT_CG	ATCATCT(AGATGAT)	891	516065	0.00172653	743	429304	0.00173071	271	0.000525128
AT_CG	ATCATGA(TCATGAT)	943	479375	0.00196714	689	352652	0.00195377	307	0.000640417
AT_CG	ATCATGC(GCATGAT)	750	382791	0.00195929	457	224893	0.00203208	224	0.000585176
AT_CG	ATCATGG(CCATGAT)	772	410511	0.00188058	542	296326	0.00182907	275	0.000669897
AT_CG	ATCATGT(ACATGAT)	1099	461841	0.00237961	859	362359	0.00237058	346	0.000749176
AT_CG	ATCATTA(TAATGAT)	832	535172	0.00155464	723	451833	0.00160015	250	0.00046714
AT_CG	ATCATTC(GAATGAT)	764	442054	0.0017283	614	347558	0.00176661	235	0.000531609
AT_CG	ATCATTG(CAATGAT)	583	383632	0.00151969	466	314720	0.00148068	196	0.000510906
AT_CG	ATCATTT(AAATGAT)	1517	931469	0.00162861	1112	780040	0.00142557	600	0.000644144
AT_CG	ATGAAAA(TTTTCAT)	2068	1354598	0.00152665	1784	1165035	0.00153128	785	0.000579508
AT_CG	ATGAAAC(GTTTCAT)	1086	529263	0.00205191	945	440266	0.00214643	355	0.000670744
AT_CG	ATGAAAG(CTTTCAT)	947	664688	0.00142473	877	592807	0.0014794	360	0.000541607
AT_CG	ATGAAAT(ATTTCAT)	1557	1043628	0.00149191	1302	871388	0.00149417	524	0.000502095
AT_CG	ATGAACA(TGTTCAT)	743	636330	0.00116763	601	522517	0.0011502	285	0.000447881
AT_CG	ATGAACC(GGTTCAT)	317	278083	0.00113995	230	209982	0.00109533	139	0.000499851
AT_CG	ATGAACG(CGTTCAT)	62	58101	0.00106711	52	50517	0.00102936	33	0.000567976
AT_CG	ATGAACT(AGTTCAT)	556	464336	0.00119741	460	366039	0.0012567	208	0.000447951
AT_CG	ATGAAGA(TCTTCAT)	881	723737	0.00121729	794	637020	0.00124643	305	0.000421424
AT_CG	ATGAAGC(GCTTCAT)	638	406405	0.00156986	472	314751	0.0014996	242	0.000595465
AT_CG	ATGAAGG(CCTTCAT)	679	474623	0.00143061	545	394820	0.00138038	241	0.000507771
AT_CG	ATGAAGT(ACTTCAT)	863	520310	0.00165863	719	435405	0.00165134	333	0.000640003
AT_CG	ATGAATA(TATTCAT)	1404	745351	0.00188368	1264	661190	0.0019117	446	0.000598376
AT_CG	ATGAATC(GATTCAT)	767	356317	0.00215258	657	300817	0.00218405	279	0.000783011
AT_CG	ATGAATG(CATTCAT)	1167	715094	0.00163195	1022	614416	0.00166337	433	0.000605515
AT_CG	ATGAATT(AATTCAT)	1333	717212	0.00185859	1222	636760	0.00191909	485	0.00067623
AT_CG	ATGACAA(TTGTCAT)	454	527227	0.000861109	388	443304	0.000875246	197	0.000373653
AT_CG	ATGACAC(GTGTCAT)	307	305059	0.00100636	259	260495	0.000994261	163	0.000534323
AT_CG	ATGACAG(CTGTCAT)	353	476332	0.00074108	308	391444	0.00078683	211	0.000442968
AT_CG	ATGACAT(ATGTCAT)	665	504494	0.00131815	575	433948	0.00132504	294	0.000582762
AT_CG	ATGACCA(TGGTCAT)	506	330795	0.00152965	429	281027	0.00152654	228	0.000689249
AT_CG	ATGACCC(GGGTCAT)	213	211971	0.00100485	181	183144	0.000988293	149	0.000702926
AT_CG	ATGACCG(CGGTCAT)	51	34687	0.00147029	41	28848	0.00142124	54	0.00155678
AT_CG	ATGACCT(AGGTCAT)	461	347813	0.00132542	401	297773	0.00134666	202	0.000580772
AT_CG	ATGACGA(TCGTCAT)	41	67156	0.000610519	27	40168	0.000672177	17	0.000253142
AT_CG	ATGACGC(GCGTCAT)	21	31811	0.000660149	17	25509	0.000666431	22	0.000691585
AT_CG	ATGACGG(CCGTCAT)	32	45953	0.000696364	28	36248	0.000772456	21	0.000456989
AT_CG	ATGACGT(ACGTCAT)	66	56273	0.00117285	61	47649	0.00128019	16	0.000284328
AT_CG	ATGACTA(TAGTCAT)	546	329337	0.00165788	463	280485	0.00165071	181	0.000549589
AT_CG	ATGACTC(GAGTCAT)	444	272305	0.00163052	389	239004	0.00162759	193	0.000708764
AT_CG	ATGACTG(CAGTCAT)	613	395144	0.00155133	495	342022	0.00144728	372	0.000941429
AT_CG	ATGACTT(AAGTCAT)	1002	501581	0.00199768	775	430822	0.00179889	425	0.000847321
AT_CG	ATGAGAA(TTCTCAT)	1030	862133	0.00119471	853	699237	0.0012199	300	0.000347974
AT_CG	ATGAGAC(GTCTCAT)	448	340260	0.00131664	367	273558	0.00134158	154	0.000452595
AT_CG	ATGAGAG(CTCTCAT)	451	445117	0.00101322	400	390128	0.0010253	138	0.000310031
AT_CG	ATGAGAT(ATCTCAT)	992	631776	0.00157018	777	473077	0.00164244	292	0.000462189
AT_CG	ATGAGCA(TGCTCAT)	482	425421	0.001133	407	344519	0.00118136	135	0.000317333
AT_CG	ATGAGCC(GGCTCAT)	491	493247	0.000995444	221	235146	0.000939842	173	0.000350737
AT_CG	ATGAGCG(CGCTCAT)	55	41485	0.00132578	48	32721	0.00146695	16	0.000385682
AT_CG	ATGAGCT(AGCTCAT)	433	365638	0.00118423	366	301843	0.00121255	150	0.000410242
AT_CG	ATGAGGA(TCCTCAT)	669	539761	0.00123944	604	469792	0.00128568	242	0.000448347
AT_CG	ATGAGGC(GCCTCAT)	407	325279	0.00125123	328	265344	0.00123613	141	0.000433474
AT_CG	ATGAGGG(CCCTCAT)	520	344596	0.00150901	459	297145	0.0015447	197	0.000571684
AT_CG	ATGAGGT(ACCTCAT)	676	427713	0.0015805	510	314060	0.00162389	218	0.000509688
AT_CG	ATGAGTA(TACTCAT)	669	350338	0.00190958	603	299581	0.00201281	234	0.000667926
AT_CG	ATGAGTC(GACTCAT)	410	249023	0.00164643	351	214123	0.00163924	120	0.000481883
AT_CG	ATGAGTG(CACTCAT)	664	401267	0.00165476	531	307613	0.00172619	217	0.000540787
AT_CG	ATGAGTT(AACTCAT)	909	493002	0.00184381	737	388056	0.00189921	278	0.000563892
AT_CG	ATGATAA(TTATCAT)	587	579389	0.00101314	530	506689	0.00104601	222	0.000383162
AT_CG	ATGATAC(GTATCAT)	298	272068	0.00109531	256	240107	0.00106619	107	0.000393284
AT_CG	ATGATAG(CTATCAT)	340	355194	0.000957223	260	274443	0.000947373	108	0.000304059
AT_CG	ATGATAT(ATATCAT)	884	545542	0.00162041	724	451855	0.00160228	306	0.00056091
AT_CG	ATGATCA(TGATCAT)	516	450092	0.00114643	390	346087	0.00112688	176	0.000391031
AT_CG	ATGATCC(GGATCAT)	245	292955	0.000836306	183	202669	0.00090295	122	0.000416446
AT_CG	ATGATCG(CGATCAT)	47	48751	0.000964083	28	30759	0.000910303	15	0.000307686
AT_CG	ATGATCT(AGATCAT)	633	491281	0.00128847	467	339382	0.00137603	217	0.000441702
AT_CG	ATGATGA(TCATCAT)	528	601981	0.000877104	423	458285	0.000923006	201	0.000333898
AT_CG	ATGATGC(GCATCAT)	436	306986	0.00142026	357	252997	0.00141108	178	0.000579831
AT_CG	ATGATGG(CCATCAT)	407	447033	0.000910447	288	333915	0.000862495	205	0.000458579
AT_CG	ATGATGT(ACATCAT)	618	462671	0.00133572	542	399645	0.0013562	225	0.000486307
AT_CG	ATGATTA(TAATCAT)	502	502536	0.000998933	442	430620	0.00102643	177	0.000352214
AT_CG	ATGATTC(GAATCAT)	435	397799	0.00109352	349	331063	0.00105418	155	0.000389644
AT_CG	ATGATTG(CAATCAT)	400	399840	0.0010004	304	296950	0.00102374	131	0.000327631
AT_CG	ATGATTT(AAATCAT)	885	848093	0.00104352	747	696286	0.00107284	349	0.000411511
AT_CG	ATTAAAA(TTTTAAT)	2362	1734848	0.0013615	1992	1439370	0.00138394	764	0.000440384
AT_CG	ATTAAAC(GTTTAAT)	1027	536381	0.00191468	794	431742	0.00183906	366	0.000682351
AT_CG	ATTAAAG(CTTTAAT)	780	622185	0.00125365	669	529167	0.00126425	294	0.000472528
AT_CG	ATTAAAT(ATTTAAT)	1769	1097554	0.00161177	1573	956196	0.00164506	621	0.000565804
AT_CG	ATTAACA(TGTTAAT)	755	575712	0.00131142	645	503550	0.00128091	281	0.000488091
AT_CG	ATTAACC(GGTTAAT)	358	266672	0.00134247	308	222254	0.0013858	118	0.000442491
AT_CG	ATTAACG(CGTTAAT)	47	46017	0.00102136	41	40578	0.0010104	23	0.000499815
AT_CG	ATTAACT(AGTTAAT)	694	512104	0.00135519	590	425992	0.001385	285	0.000556528
AT_CG	ATTAAGA(TCTTAAT)	939	586303	0.00160156	792	492428	0.00160836	304	0.000518503
AT_CG	ATTAAGC(GCTTAAT)	488	279767	0.00174431	419	245047	0.00170988	155	0.000554032
AT_CG	ATTAAGG(CCTTAAT)	516	326756	0.00157916	440	284420	0.00154701	166	0.000508024
AT_CG	ATTAAGT(ACTTAAT)	970	481350	0.00201517	869	430271	0.00201966	325	0.000675184
AT_CG	ATTAATA(TATTAAT)	1807	857756	0.00210666	1606	747812	0.0021476	674	0.000785771
AT_CG	ATTAATC(GATTAAT)	1082	364258	0.00297042	981	325782	0.00301122	404	0.0011091
AT_CG	ATTAATG(CATTAAT)	1042	533307	0.00195385	936	472141	0.00198246	356	0.000667533
AT_CG	ATTAATT(AATTAAT)	2156	973429	0.00221485	1885	829493	0.00227247	976	0.00100264
AT_CG	ATTACAA(TTGTAAT)	453	604742	0.00074908	374	491584	0.000760806	257	0.000424975
AT_CG	ATTACAC(GTGTAAT)	269	292137	0.000920801	227	248055	0.00091512	131	0.00044842
AT_CG	ATTACAG(CTGTAAT)	1074	1409037	0.000762223	302	423297	0.000713447	375	0.000266139
AT_CG	ATTACAT(ATGTAAT)	798	631579	0.0012635	635	535216	0.00118644	351	0.00055575
AT_CG	ATTACCA(TGGTAAT)	331	365447	0.00090574	279	315780	0.000883527	153	0.000418665
AT_CG	ATTACCC(GGGTAAT)	199	229878	0.000865677	154	178649	0.000862026	131	0.000569867
AT_CG	ATTACCG(CGGTAAT)	21	35451	0.000592367	18	27126	0.00066357	11	0.000310287
AT_CG	ATTACCT(AGGTAAT)	408	396201	0.00102978	328	323637	0.00101348	207	0.000522462
AT_CG	ATTACGA(TCGTAAT)	20	41983	0.000476383	19	35629	0.000533273	12	0.00028583
AT_CG	ATTACGC(GCGTAAT)	16	26876	0.000595327	13	21648	0.000600517	9	0.000334871
AT_CG	ATTACGG(CCGTAAT)	26	45217	0.000575005	16	32312	0.000495172	14	0.000309618
AT_CG	ATTACGT(ACGTAAT)	59	65547	0.000900117	50	54965	0.00090967	17	0.000259356
AT_CG	ATTACTA(TAGTAAT)	556	394564	0.00140915	507	352790	0.00143712	194	0.000491682
AT_CG	ATTACTC(GAGTAAT)	394	276007	0.0014275	344	242257	0.00141998	178	0.000644911
AT_CG	ATTACTG(CAGTAAT)	624	439201	0.00142076	484	357486	0.0013539	246	0.000560108
AT_CG	ATTACTT(AAGTAAT)	885	589725	0.0015007	758	509945	0.00148643	352	0.000596888
AT_CG	ATTAGAA(TTCTAAT)	871	677951	0.00128475	794	598778	0.00132603	236	0.000348108
AT_CG	ATTAGAC(GTCTAAT)	281	241078	0.0011656	245	199639	0.00122722	99	0.000410655
AT_CG	ATTAGAG(CTCTAAT)	396	373283	0.00106086	336	311794	0.00107763	113	0.000302719
AT_CG	ATTAGAT(ATCTAAT)	823	436900	0.00188373	671	362202	0.00185256	261	0.000597391
AT_CG	ATTAGCA(TGCTAAT)	438	389944	0.00112324	399	337847	0.00118101	116	0.000297479
AT_CG	ATTAGCC(GGCTAAT)	550	602679	0.000912592	227	199729	0.00113654	172	0.000285392
AT_CG	ATTAGCG(CGCTAAT)	47	32506	0.00144589	37	24890	0.00148654	14	0.00043069
AT_CG	ATTAGCT(AGCTAAT)	648	565401	0.00114609	392	304777	0.00128619	216	0.00038203
AT_CG	ATTAGGA(TCCTAAT)	510	401867	0.00126908	414	325507	0.00127186	143	0.000355839
AT_CG	ATTAGGC(GCCTAAT)	292	209537	0.00139355	257	170382	0.00150838	72	0.000343615
AT_CG	ATTAGGG(CCCTAAT)	385	241429	0.00159467	337	206105	0.00163509	99	0.000410058
AT_CG	ATTAGGT(ACCTAAT)	543	343491	0.00158083	413	257147	0.00160609	155	0.000451249
AT_CG	ATTAGTA(TACTAAT)	649	354743	0.00182949	590	314309	0.00187713	183	0.000515866
AT_CG	ATTAGTC(GACTAAT)	671	267337	0.00250994	536	212756	0.00251932	181	0.000677048
AT_CG	ATTAGTG(CACTAAT)	596	303795	0.00196185	537	265465	0.00202287	180	0.000592505
AT_CG	ATTAGTT(AACTAAT)	1329	467998	0.00283976	1173	389662	0.0030103	392	0.00083761
AT_CG	ATTATAA(TTATAAT)	858	910318	0.000942528	730	775332	0.000941532	379	0.000416338
AT_CG	ATTATAC(GTATAAT)	460	429976	0.00106983	373	349602	0.00106693	180	0.000418628
AT_CG	ATTATAG(CTATAAT)	409	525916	0.000777691	309	391968	0.00078833	201	0.00038219
AT_CG	ATTATAT(ATATAAT)	1433	1016331	0.00140997	1044	797271	0.00130947	561	0.000551986
AT_CG	ATTATCA(TGATAAT)	475	519787	0.000913836	420	462597	0.000907918	250	0.000480966
AT_CG	ATTATCC(GGATAAT)	378	341302	0.00110752	245	280109	0.00087466	354	0.0010372
AT_CG	ATTATCG(CGATAAT)	32	37549	0.00085222	26	32676	0.000795691	21	0.000559269
AT_CG	ATTATCT(AGATAAT)	1045	658229	0.00158759	879	568962	0.00154492	682	0.00103611
AT_CG	ATTATGA(TCATAAT)	489	522834	0.000935287	432	459743	0.000939655	195	0.000372967
AT_CG	ATTATGC(GCATAAT)	276	313090	0.000881536	250	273933	0.000912632	141	0.00045035
AT_CG	ATTATGG(CCATAAT)	296	354871	0.000834106	249	298290	0.000834758	163	0.000459322
AT_CG	ATTATGT(ACATAAT)	808	628928	0.00128473	675	532036	0.00126871	330	0.000524702
AT_CG	ATTATTA(TAATAAT)	1117	1136179	0.00098312	855	899223	0.000950821	602	0.000529846
AT_CG	ATTATTC(GAATAAT)	777	606358	0.00128142	653	530045	0.00123197	508	0.000837789
AT_CG	ATTATTG(CAATAAT)	451	575430	0.000783762	387	494604	0.000782444	331	0.000575222
AT_CG	ATTATTT(AAATAAT)	1958	1728582	0.00113272	1653	1485337	0.00111288	1422	0.00082264
AT_CG	CAAAAAA(TTTTTTG)	5067	2278751	0.00222359	2579	1132738	0.00227678	3563	0.00156358
AT_CG	CAAAAAC(GTTTTTG)	1173	834431	0.00140575	788	612710	0.00128609	499	0.000598012
AT_CG	CAAAAAG(CTTTTTG)	978	849974	0.00115062	724	666516	0.00108625	343	0.000403542
AT_CG	CAAAAAT(ATTTTTG)	2056	1612232	0.00127525	1338	1040495	0.00128593	709	0.000439763
AT_CG	CAAAACA(TGTTTTG)	1195	1077055	0.00110951	908	820446	0.00110672	446	0.000414092
AT_CG	CAAAACC(GGTTTTG)	619	575814	0.001075	449	399246	0.00112462	214	0.000371648
AT_CG	CAAAACG(CGTTTTG)	84	87264	0.000962596	64	72745	0.000879786	44	0.000504217
AT_CG	CAAAACT(AGTTTTG)	910	688395	0.00132192	740	550099	0.00134521	326	0.000473565
AT_CG	CAAAAGA(TCTTTTG)	1496	934632	0.00160063	1091	718969	0.00151745	476	0.000509291
AT_CG	CAAAAGC(GCTTTTG)	732	550825	0.00132892	596	426322	0.001398	251	0.00045568
AT_CG	CAAAAGG(CCTTTTG)	715	502486	0.00142293	625	433749	0.00144093	250	0.000497526
AT_CG	CAAAAGT(ACTTTTG)	967	577832	0.0016735	814	489869	0.00166167	334	0.000578023
AT_CG	CAAAATA(TATTTTG)	1970	1213152	0.00162387	1662	1016061	0.00163573	583	0.000480566
AT_CG	CAAAATC(GATTTTG)	881	614709	0.0014332	709	491015	0.00144395	298	0.000484782
AT_CG	CAAAATG(CATTTTG)	1388	896884	0.00154758	1064	746343	0.00142562	467	0.000520692
AT_CG	CAAAATT(AATTTTG)	2247	1015096	0.00221358	1863	810677	0.00229808	755	0.000743772
AT_CG	CAAACAA(TTGTTTG)	1139	936718	0.00121595	767	660392	0.00116143	520	0.00055513
AT_CG	CAAACAC(GTGTTTG)	540	518830	0.0010408	404	396456	0.00101903	202	0.000389338
AT_CG	CAAACAG(CTGTTTG)	364	503973	0.000722261	269	405387	0.000663563	188	0.000373036
AT_CG	CAAACAT(ATGTTTG)	656	601671	0.0010903	569	514100	0.00110679	266	0.000442102
AT_CG	CAAACCA(TGGTTTG)	523	508937	0.00102763	414	397789	0.00104075	251	0.000493185
AT_CG	CAAACCC(GGGTTTG)	492	330994	0.00148643	357	260595	0.00136994	286	0.000864064
AT_CG	CAAACCG(CGGTTTG)	55	47882	0.00114866	42	35354	0.00118798	22	0.000459463
AT_CG	CAAACCT(AGGTTTG)	470	434777	0.00108101	358	328187	0.00109084	271	0.000623308
AT_CG	CAAACGA(TCGTTTG)	41	68506	0.000598488	29	52327	0.000554207	14	0.000204362
AT_CG	CAAACGC(GCGTTTG)	23	49292	0.000466607	20	40583	0.000492817	14	0.000284022
AT_CG	CAAACGG(CCGTTTG)	34	50872	0.000668344	26	40964	0.000634704	16	0.000314515
AT_CG	CAAACGT(ACGTTTG)	52	76672	0.000678214	43	65918	0.000652326	26	0.000339107
AT_CG	CAAACTA(TAGTTTG)	570	485203	0.00117477	419	352185	0.00118972	244	0.000502882
AT_CG	CAAACTC(GAGTTTG)	750	594606	0.00126134	385	350943	0.00109704	561	0.000943482
AT_CG	CAAACTG(CAGTTTG)	517	489530	0.00105612	432	400400	0.00107892	290	0.000592405
AT_CG	CAAACTT(AAGTTTG)	649	503174	0.00128981	571	429448	0.00132961	439	0.000872462
AT_CG	CAAAGAA(TTCTTTG)	1190	991736	0.00119992	1018	822702	0.00123739	341	0.000343842
AT_CG	CAAAGAC(GTCTTTG)	604	503283	0.00120012	475	384065	0.00123677	187	0.00037156
AT_CG	CAAAGAG(CTCTTTG)	712	604232	0.00117836	574	493547	0.00116301	220	0.000364099
AT_CG	CAAAGAT(ATCTTTG)	884	607830	0.00145435	735	494739	0.00148563	235	0.000386621
AT_CG	CAAAGCA(TGCTTTG)	701	637925	0.00109888	610	528646	0.00115389	168	0.000263354
AT_CG	CAAAGCC(GGCTTTG)	469	440079	0.00106572	390	363462	0.00107301	142	0.000322669
AT_CG	CAAAGCG(CGCTTTG)	79	72611	0.00108799	56	46975	0.00119212	23	0.000316756
AT_CG	CAAAGCT(AGCTTTG)	560	483849	0.00115739	462	396004	0.00116665	164	0.000338949
AT_CG	CAAAGGA(TCCTTTG)	912	699432	0.00130392	734	529732	0.00138561	234	0.000334557
AT_CG	CAAAGGC(GCCTTTG)	571	406189	0.00140575	472	341115	0.0013837	128	0.000315124
AT_CG	CAAAGGG(CCCTTTG)	677	439122	0.00154171	547	338921	0.00161395	194	0.000441791
AT_CG	CAAAGGT(ACCTTTG)	553	372065	0.0014863	461	312935	0.00147315	155	0.000416594
AT_CG	CAAAGTA(TACTTTG)	879	493677	0.00178052	766	413892	0.00185072	270	0.000546916
AT_CG	CAAAGTC(GACTTTG)	693	432131	0.00160368	551	344845	0.00159782	215	0.000497534
AT_CG	CAAAGTG(CACTTTG)	1741	1106769	0.00157305	698	424829	0.00164301	531	0.000479775
AT_CG	CAAAGTT(AACTTTG)	1016	526517	0.00192966	880	443622	0.00198367	302	0.000573581
AT_CG	CAAATAA(TTATTTG)	941	958202	0.000982048	830	831363	0.000998361	335	0.000349613
AT_CG	CAAATAC(GTATTTG)	634	496442	0.00127709	561	424579	0.00132131	216	0.000435096
AT_CG	CAAATAG(CTATTTG)	448	453365	0.000988166	390	381027	0.00102355	153	0.000337476
AT_CG	CAAATAT(ATATTTG)	1510	946472	0.0015954	1341	827972	0.00161962	436	0.000460658
AT_CG	CAAATCA(TGATTTG)	707	617624	0.00114471	547	476678	0.00114753	247	0.00039992
AT_CG	CAAATCC(GGATTTG)	364	383924	0.000948104	322	333276	0.000966166	163	0.000424563
AT_CG	CAAATCG(CGATTTG)	37	46596	0.00079406	26	38939	0.000667711	14	0.000300455
AT_CG	CAAATCT(AGATTTG)	847	567800	0.00149172	708	468038	0.0015127	264	0.000464952
AT_CG	CAAATGA(TCATTTG)	625	696067	0.000897902	547	598139	0.000914503	266	0.000382147
AT_CG	CAAATGC(GCATTTG)	492	487497	0.00100924	417	407231	0.00102399	164	0.000336412
AT_CG	CAAATGG(CCATTTG)	496	563486	0.000880235	365	415278	0.000878929	216	0.000383328
AT_CG	CAAATGT(ACATTTG)	979	694705	0.00140923	847	586857	0.00144328	309	0.000444793
AT_CG	CAAATTA(TAATTTG)	785	709653	0.00110617	701	618878	0.00113269	256	0.00036074
AT_CG	CAAATTC(GAATTTG)	584	550779	0.00106032	487	465566	0.00104604	251	0.000455718
AT_CG	CAAATTG(CAATTTG)	550	472371	0.00116434	448	387503	0.00115612	219	0.000463619
AT_CG	CAAATTT(AAATTTG)	1110	876419	0.00126652	954	753302	0.00126642	462	0.000527145
AT_CG	CACAAAA(TTTTGTG)	1923	884028	0.00217527	1588	723076	0.00219617	627	0.000709254
AT_CG	CACAAAC(GTTTGTG)	991	434358	0.00228153	842	353966	0.00237876	341	0.000785067
AT_CG	CACAAAG(CTTTGTG)	1028	586577	0.00175254	829	475335	0.00174403	383	0.000652941
AT_CG	CACAAAT(ATTTGTG)	1108	626314	0.00176908	968	540919	0.00178955	393	0.000627481
AT_CG	CACAACA(TGTTGTG)	1035	433504	0.00238752	712	333687	0.00213374	409	0.000943475
AT_CG	CACAACC(GGTTGTG)	529	256303	0.00206396	382	196420	0.00194481	287	0.00111977
AT_CG	CACAACG(CGTTGTG)	125	57952	0.00215696	58	38117	0.00152163	83	0.00143222
AT_CG	CACAACT(AGTTGTG)	487	313263	0.0015546	407	267101	0.00152377	201	0.000641633
AT_CG	CACAAGA(TCTTGTG)	783	428214	0.00182852	637	331086	0.00192397	244	0.000569809
AT_CG	CACAAGC(GCTTGTG)	484	280297	0.00172674	390	222611	0.00175193	210	0.000749205
AT_CG	CACAAGG(CCTTGTG)	708	383466	0.00184632	493	282472	0.00174531	257	0.000670203
AT_CG	CACAAGT(ACTTGTG)	511	298260	0.00171327	450	257557	0.00174719	166	0.000556561
AT_CG	CACAATA(TATTGTG)	1157	475515	0.00243315	924	365932	0.00252506	344	0.000723426
AT_CG	CACAATC(GATTGTG)	1166	348802	0.00334287	782	230394	0.00339419	384	0.00110091
AT_CG	CACAATG(CATTGTG)	1241	487311	0.00254663	859	354471	0.00242333	492	0.00100962
AT_CG	CACAATT(AATTGTG)	921	486611	0.00189268	745	397564	0.00187391	433	0.000889828
AT_CG	CACACAA(TTGTGTG)	1178	561459	0.00209811	1000	452439	0.00221024	381	0.000678589
AT_CG	CACACAC(GTGTGTG)	2728	2046617	0.00133293	1353	739091	0.00183063	910	0.000444636
AT_CG	CACACAG(CTGTGTG)	1277	666595	0.00191571	1045	546206	0.0019132	498	0.00074708
AT_CG	CACACAT(ATGTGTG)	1398	729269	0.00191699	1038	524867	0.00197764	458	0.000628026
AT_CG	CACACCA(TGGTGTG)	1060	563944	0.00187962	527	317504	0.00165982	387	0.000686238
AT_CG	CACACCC(GGGTGTG)	1681	471956	0.00356177	816	282567	0.00288781	956	0.00202561
AT_CG	CACACCG(CGGTGTG)	122	67410	0.00180982	67	44365	0.0015102	49	0.000726895
AT_CG	CACACCT(AGGTGTG)	1251	675510	0.00185193	649	336010	0.00193149	420	0.000621752
AT_CG	CACACGA(TCGTGTG)	81	62891	0.00128794	67	49988	0.00134032	38	0.00060422
AT_CG	CACACGC(GCGTGTG)	190	128739	0.00147585	92	74544	0.00123417	96	0.000745695
AT_CG	CACACGG(CCGTGTG)	148	91307	0.00162091	120	68787	0.00174452	58	0.00063522
AT_CG	CACACGT(ACGTGTG)	205	131009	0.00156478	132	86025	0.00153444	56	0.000427452
AT_CG	CACACTA(TAGTGTG)	662	255628	0.0025897	569	210826	0.00269891	217	0.00084889
AT_CG	CACACTC(GAGTGTG)	1089	369350	0.00294842	860	286066	0.0030063	363	0.000982808
AT_CG	CACACTG(CAGTGTG)	1391	540843	0.00257191	1054	404725	0.00260424	454	0.00083943
AT_CG	CACACTT(AAGTGTG)	1158	428126	0.00270481	980	357443	0.0027417	383	0.000894596
AT_CG	CACAGAA(TTCTGTG)	1313	783666	0.00167546	1148	657135	0.00174698	355	0.000452999
AT_CG	CACAGAC(GTCTGTG)	625	439189	0.00142308	519	352626	0.00147181	190	0.000432616
AT_CG	CACAGAG(CTCTGTG)	899	704844	0.00127546	769	581445	0.00132257	265	0.00037597
AT_CG	CACAGAT(ATCTGTG)	831	495852	0.0016759	737	431516	0.00170793	223	0.000449731
AT_CG	CACAGCA(TGCTGTG)	886	653530	0.00135571	680	509832	0.00133377	267	0.00040855
AT_CG	CACAGCC(GGCTGTG)	543	519571	0.00104509	430	405213	0.00106117	212	0.000408029
AT_CG	CACAGCG(CGCTGTG)	149	92038	0.0016189	76	65655	0.00115757	97	0.00105391
AT_CG	CACAGCT(AGCTGTG)	699	550585	0.00126956	573	446561	0.00128314	241	0.000437716
AT_CG	CACAGGA(TCCTGTG)	859	519841	0.00165243	703	419057	0.00167758	220	0.000423206
AT_CG	CACAGGC(GCCTGTG)	672	452404	0.0014854	551	354812	0.00155294	207	0.000457556
AT_CG	CACAGGG(CCCTGTG)	900	483668	0.00186078	745	392141	0.00189983	267	0.000552032
AT_CG	CACAGGT(ACCTGTG)	619	382187	0.00161963	529	316394	0.00167197	163	0.000426493
AT_CG	CACAGTA(TACTGTG)	960	375949	0.00255354	867	326470	0.00265568	257	0.000683603
AT_CG	CACAGTC(GACTGTG)	961	343637	0.00279656	817	286724	0.00284943	289	0.000841004
AT_CG	CACAGTG(CACTGTG)	1740	694649	0.00250486	1240	481881	0.00257325	563	0.000810481
AT_CG	CACAGTT(AACTGTG)	1341	473102	0.00283448	1148	399245	0.00287543	362	0.000765163
AT_CG	CACATAA(TTATGTG)	1131	509471	0.00221995	952	419211	0.00227093	340	0.000667359
AT_CG	CACATAC(GTATGTG)	946	423946	0.00223142	774	327285	0.00236491	273	0.00064395
AT_CG	CACATAG(CTATGTG)	605	370555	0.00163269	504	301327	0.0016726	190	0.000512744
AT_CG	CACATAT(ATATGTG)	1320	642031	0.00205598	1053	483121	0.00217958	386	0.000601217
AT_CG	CACATCA(TGATGTG)	748	443324	0.00168725	594	355463	0.00167106	294	0.000663172
AT_CG	CACATCC(GGATGTG)	647	395732	0.00163494	454	293461	0.00154705	243	0.000614052
AT_CG	CACATCG(CGATGTG)	74	48917	0.00151277	54	39038	0.00138327	18	0.00036797
AT_CG	CACATCT(AGATGTG)	815	496601	0.00164116	663	400609	0.00165498	289	0.000581956
AT_CG	CACATGA(TCATGTG)	1066	448405	0.00237732	875	362198	0.00241581	311	0.000693569
AT_CG	CACATGC(GCATGTG)	1168	508699	0.00229605	843	340895	0.0024729	379	0.000745038
AT_CG	CACATGG(CCATGTG)	1161	503929	0.0023039	893	392342	0.00227608	426	0.000845357
AT_CG	CACATGT(ACATGTG)	1366	573221	0.00238303	949	399914	0.00237301	453	0.000790271
AT_CG	CACATTA(TAATGTG)	714	418276	0.00170701	628	367891	0.00170703	235	0.00056183
AT_CG	CACATTC(GAATGTG)	865	456052	0.00189671	733	387761	0.00189034	277	0.000607387
AT_CG	CACATTG(CAATGTG)	751	418491	0.00179454	601	332507	0.00180748	284	0.000678629
AT_CG	CACATTT(AAATGTG)	1240	911117	0.00136097	1056	761102	0.00138746	490	0.000537801
AT_CG	CAGAAAA(TTTTCTG)	1767	1297189	0.00136218	1508	1077487	0.00139955	698	0.000538087
AT_CG	CAGAAAC(GTTTCTG)	1018	602173	0.00169054	877	512815	0.00171017	365	0.000606138
AT_CG	CAGAAAG(CTTTCTG)	991	804213	0.00123226	865	689047	0.00125536	387	0.000481216
AT_CG	CAGAAAT(ATTTCTG)	1334	993728	0.00134242	1098	816457	0.00134484	468	0.000470954
AT_CG	CAGAACA(TGTTCTG)	564	560799	0.00100571	462	460192	0.00100393	212	0.000378032
AT_CG	CAGAACC(GGTTCTG)	336	332304	0.00101112	256	276994	0.000924208	194	0.000583803
AT_CG	CAGAACG(CGTTCTG)	46	72025	0.000638667	33	54022	0.000610862	40	0.000555363
AT_CG	CAGAACT(AGTTCTG)	765	549780	0.00139147	488	426344	0.00114462	445	0.000809415
AT_CG	CAGAAGA(TCTTCTG)	955	757513	0.0012607	791	610983	0.00129464	379	0.000500321
AT_CG	CAGAAGC(GCTTCTG)	818	513774	0.00159214	684	417245	0.00163932	315	0.00061311
AT_CG	CAGAAGG(CCTTCTG)	728	595788	0.00122191	605	471351	0.00128354	259	0.000434718
AT_CG	CAGAAGT(ACTTCTG)	895	548991	0.00163026	770	454718	0.00169336	304	0.000553743
AT_CG	CAGAATA(TATTCTG)	1050	603231	0.00174063	900	519544	0.00173229	300	0.000497322
AT_CG	CAGAATC(GATTCTG)	794	452201	0.00175586	634	359731	0.00176243	299	0.00066121
AT_CG	CAGAATG(CATTCTG)	972	611149	0.00159045	735	491735	0.00149471	311	0.000508878
AT_CG	CAGAATT(AATTCTG)	1090	691948	0.00157526	928	585349	0.00158538	382	0.000552065
AT_CG	CAGACAA(TTGTCTG)	457	471039	0.000970196	372	384911	0.000966457	251	0.000532865
AT_CG	CAGACAC(GTGTCTG)	529	497118	0.00106413	407	376822	0.00108009	280	0.000563247
AT_CG	CAGACAG(CTGTCTG)	561	494531	0.00113441	470	402629	0.00116733	305	0.000616746
AT_CG	CAGACAT(ATGTCTG)	689	471323	0.00146184	580	395459	0.00146665	254	0.000538909
AT_CG	CAGACCA(TGGTCTG)	593	360072	0.00164689	472	281625	0.00167599	209	0.000580439
AT_CG	CAGACCC(GGGTCTG)	402	305803	0.00131457	299	245513	0.00121786	263	0.000860031
AT_CG	CAGACCG(CGGTCTG)	53	42987	0.00123293	41	32304	0.00126919	31	0.000721148
AT_CG	CAGACCT(AGGTCTG)	474	336075	0.0014104	410	277361	0.00147822	247	0.000734955
AT_CG	CAGACGA(TCGTCTG)	51	57396	0.000888564	40	41138	0.000972337	18	0.000313611
AT_CG	CAGACGC(GCGTCTG)	54	64033	0.000843315	40	46136	0.000867002	33	0.000515359
AT_CG	CAGACGG(CCGTCTG)	55	83094	0.000661901	34	50302	0.000675917	31	0.000373071
AT_CG	CAGACGT(ACGTCTG)	72	81993	0.000878124	54	55277	0.000976898	24	0.000292708
AT_CG	CAGACTA(TAGTCTG)	521	252936	0.00205981	452	209604	0.00215645	173	0.000683967
AT_CG	CAGACTC(GAGTCTG)	770	335738	0.00229346	524	272156	0.00192537	571	0.00170073
AT_CG	CAGACTG(CAGTCTG)	943	455692	0.00206938	543	324629	0.00167268	565	0.00123987
AT_CG	CAGACTT(AAGTCTG)	733	415069	0.00176597	618	350386	0.00176377	432	0.00104079
AT_CG	CAGAGAA(TTCTCTG)	966	915821	0.00105479	822	762676	0.00107778	294	0.000321023
AT_CG	CAGAGAC(GTCTCTG)	618	513457	0.00120361	487	396037	0.00122968	201	0.000391464
AT_CG	CAGAGAG(CTCTCTG)	837	764912	0.00109424	700	623050	0.00112351	305	0.000398739
AT_CG	CAGAGAT(ATCTCTG)	899	601201	0.00149534	736	472079	0.00155906	270	0.000449101
AT_CG	CAGAGCA(TGCTCTG)	756	707477	0.00106859	543	472988	0.00114802	203	0.000286935
AT_CG	CAGAGCC(GGCTCTG)	547	508430	0.00107586	396	410171	0.000965451	172	0.000338296
AT_CG	CAGAGCG(CGCTCTG)	186	191971	0.000968896	69	59611	0.0011575	83	0.000432357
AT_CG	CAGAGCT(AGCTCTG)	704	566905	0.00124183	579	460366	0.00125769	222	0.0003916
AT_CG	CAGAGGA(TCCTCTG)	680	607699	0.00111898	571	519626	0.00109887	229	0.000376831
AT_CG	CAGAGGC(GCCTCTG)	691	548514	0.00125977	552	421308	0.00131021	240	0.000437546
AT_CG	CAGAGGG(CCCTCTG)	753	517513	0.00145504	639	421045	0.00151765	270	0.000521726
AT_CG	CAGAGGT(ACCTCTG)	944	621718	0.00151837	566	365018	0.00155061	262	0.000421413
AT_CG	CAGAGTA(TACTCTG)	702	377448	0.00185986	587	301984	0.00194381	217	0.000574914
AT_CG	CAGAGTC(GACTCTG)	905	503114	0.0017988	574	311729	0.00184134	315	0.000626101
AT_CG	CAGAGTG(CACTCTG)	1134	665092	0.00170503	677	382790	0.00176859	366	0.0005503
AT_CG	CAGAGTT(AACTCTG)	980	522300	0.00187632	774	411531	0.00188078	317	0.000606931
AT_CG	CAGATAA(TTATCTG)	712	512515	0.00138923	596	447083	0.00133309	302	0.000589251
AT_CG	CAGATAC(GTATCTG)	501	300869	0.00166518	361	255500	0.00141292	250	0.000830926
AT_CG	CAGATAG(CTATCTG)	388	283869	0.00136683	339	239529	0.00141528	130	0.000457958
AT_CG	CAGATAT(ATATCTG)	1090	474604	0.00229665	976	415951	0.00234643	317	0.000667925
AT_CG	CAGATCA(TGATCTG)	723	495837	0.00145814	462	291834	0.00158309	235	0.000473946
AT_CG	CAGATCC(GGATCTG)	368	258805	0.00142192	283	222542	0.00127167	185	0.000714824
AT_CG	CAGATCG(CGATCTG)	58	45303	0.00128027	45	30077	0.00149616	20	0.000441472
AT_CG	CAGATCT(AGATCTG)	952	392373	0.00242626	712	322227	0.00220962	334	0.000851231
AT_CG	CAGATGA(TCATCTG)	579	558737	0.00103627	475	459512	0.00103371	204	0.000365109
AT_CG	CAGATGC(GCATCTG)	452	383102	0.00117984	363	312777	0.00116057	213	0.000555988
AT_CG	CAGATGG(CCATCTG)	533	491369	0.00108472	433	379351	0.00114142	204	0.000415167
AT_CG	CAGATGT(ACATCTG)	673	466299	0.00144328	585	392069	0.00149208	249	0.000533992
AT_CG	CAGATTA(TAATCTG)	377	365929	0.00103025	327	317157	0.00103104	145	0.000396252
AT_CG	CAGATTC(GAATCTG)	457	428186	0.00106729	345	339257	0.00101693	191	0.000446068
AT_CG	CAGATTG(CAATCTG)	345	314867	0.0010957	305	264981	0.00115103	157	0.000498623
AT_CG	CAGATTT(AAATCTG)	683	659649	0.0010354	613	582366	0.0010526	276	0.000418404
AT_CG	CATAAAA(TTTTATG)	1094	1016061	0.00107671	867	825296	0.00105053	380	0.000373993
AT_CG	CATAAAC(GTTTATG)	734	378516	0.00193915	630	326077	0.00193206	232	0.00061292
AT_CG	CATAAAG(CTTTATG)	515	469025	0.00109802	446	401992	0.00110947	179	0.000381643
AT_CG	CATAAAT(ATTTATG)	884	721435	0.00122534	764	611699	0.00124898	322	0.000446333
AT_CG	CATAACA(TGTTATG)	364	378333	0.000962115	309	322270	0.000958823	145	0.00038326
AT_CG	CATAACC(GGTTATG)	210	185784	0.00113034	169	163718	0.00103226	88	0.000473668
AT_CG	CATAACG(CGTTATG)	38	40012	0.000949715	28	30972	0.000904042	20	0.00049985
AT_CG	CATAACT(AGTTATG)	304	291609	0.00104249	265	258615	0.00102469	115	0.000394364
AT_CG	CATAAGA(TCTTATG)	479	359022	0.00133418	418	312891	0.00133593	187	0.000520859
AT_CG	CATAAGC(GCTTATG)	311	232017	0.00134042	273	194005	0.00140718	95	0.000409453
AT_CG	CATAAGG(CCTTATG)	311	241644	0.00128702	269	210308	0.00127908	114	0.000471768
AT_CG	CATAAGT(ACTTATG)	433	281967	0.00153564	350	232498	0.00150539	150	0.000531977
AT_CG	CATAATA(TATTATG)	1141	507331	0.00224902	1005	448711	0.00223975	370	0.000729307
AT_CG	CATAATC(GATTATG)	738	303392	0.0024325	632	252384	0.00250412	255	0.000840497
AT_CG	CATAATG(CATTATG)	626	403053	0.00155315	508	336821	0.00150822	235	0.00058305
AT_CG	CATAATT(AATTATG)	983	605950	0.00162225	857	526223	0.00162859	447	0.000737685
AT_CG	CATACAA(TTGTATG)	349	420073	0.000830808	307	363192	0.000845283	142	0.000338036
AT_CG	CATACAC(GTGTATG)	322	377214	0.000853627	242	281771	0.000858853	134	0.000355236
AT_CG	CATACAG(CTGTATG)	219	316047	0.000692935	193	277062	0.000696595	149	0.000471449
AT_CG	CATACAT(ATGTATG)	556	503855	0.00110349	457	411744	0.00110991	260	0.000516021
AT_CG	CATACCA(TGGTATG)	231	278908	0.00082823	181	225250	0.000803552	132	0.000473274
AT_CG	CATACCC(GGGTATG)	165	189371	0.000871306	122	150717	0.000809464	154	0.000813218
AT_CG	CATACCG(CGGTATG)	21	25037	0.000838759	17	20903	0.00081328	15	0.000599113
AT_CG	CATACCT(AGGTATG)	265	295830	0.000895785	202	234000	0.000863248	153	0.000517189
AT_CG	CATACGA(TCGTATG)	21	39196	0.000535769	18	33223	0.000541793	18	0.000459231
AT_CG	CATACGC(GCGTATG)	28	34412	0.00081367	22	25930	0.000848438	19	0.000552133
AT_CG	CATACGG(CCGTATG)	24	34253	0.000700669	20	28933	0.000691252	13	0.000379529
AT_CG	CATACGT(ACGTATG)	59	76248	0.000773791	40	50761	0.000788007	27	0.000354108
AT_CG	CATACTA(TAGTATG)	303	226988	0.00133487	271	201425	0.00134541	110	0.000484607
AT_CG	CATACTC(GAGTATG)	308	205830	0.00149638	270	180578	0.0014952	138	0.000670456
AT_CG	CATACTG(CAGTATG)	490	318039	0.00154069	353	246696	0.00143091	211	0.000663441
AT_CG	CATACTT(AAGTATG)	401	353135	0.00113554	363	313705	0.00115714	193	0.000546533
AT_CG	CATAGAA(TTCTATG)	412	472857	0.000871299	367	419674	0.000874488	124	0.000262236
AT_CG	CATAGAC(GTCTATG)	187	218713	0.000855002	171	186028	0.000919216	63	0.000288049
AT_CG	CATAGAG(CTCTATG)	176	299444	0.000587756	156	256525	0.000608128	78	0.000260483
AT_CG	CATAGAT(ATCTATG)	350	332490	0.00105266	303	281323	0.00107705	115	0.000345875
AT_CG	CATAGCA(TGCTATG)	271	367117	0.000738184	232	306717	0.000756398	92	0.000250601
AT_CG	CATAGCC(GGCTATG)	161	195426	0.000823841	136	167801	0.000810484	62	0.000317256
AT_CG	CATAGCG(CGCTATG)	28	37074	0.000755246	22	26532	0.000829187	14	0.000377623
AT_CG	CATAGCT(AGCTATG)	283	314917	0.000898649	240	254728	0.000942181	103	0.00032707
AT_CG	CATAGGA(TCCTATG)	280	280821	0.000997076	248	242805	0.0010214	81	0.00028844
AT_CG	CATAGGC(GCCTATG)	216	217345	0.000993812	161	158669	0.00101469	78	0.000358876
AT_CG	CATAGGG(CCCTATG)	176	185218	0.000950232	146	158280	0.000922416	71	0.000383332
AT_CG	CATAGGT(ACCTATG)	329	257046	0.00127993	254	191128	0.00132895	93	0.000361803
AT_CG	CATAGTA(TACTATG)	515	353598	0.00145646	429	276570	0.00155114	170	0.000480772
AT_CG	CATAGTC(GACTATG)	367	198820	0.00184589	308	166480	0.00185007	104	0.000523086
AT_CG	CATAGTG(CACTATG)	454	342768	0.00132451	319	230630	0.00138317	140	0.00040844
AT_CG	CATAGTT(AACTATG)	562	342191	0.00164236	499	295671	0.00168769	185	0.000540634
AT_CG	CATATAA(TTATATG)	473	580663	0.000814586	404	500733	0.000806817	170	0.000292769
AT_CG	CATATAC(GTATATG)	361	405662	0.000889903	265	305943	0.000866174	145	0.00035744
AT_CG	CATATAG(CTATATG)	209	291057	0.000718072	174	254496	0.000683704	74	0.000254246
AT_CG	CATATAT(ATATATG)	1084	899387	0.00120527	788	657548	0.00119839	356	0.000395825
AT_CG	CATATCA(TGATATG)	310	379890	0.000816026	250	323245	0.000773407	145	0.000381689
AT_CG	CATATCC(GGATATG)	232	271084	0.000855823	177	215604	0.00082095	139	0.000512756
AT_CG	CATATCG(CGATATG)	22	30230	0.000727754	17	25408	0.000669081	15	0.000496196
AT_CG	CATATCT(AGATATG)	624	403343	0.00154707	522	343380	0.00152018	274	0.000679323
AT_CG	CATATGA(TCATATG)	344	431033	0.000798083	278	359065	0.000774233	161	0.000373521
AT_CG	CATATGC(GCATATG)	252	314914	0.000800218	208	257777	0.000806899	115	0.000365179
AT_CG	CATATGG(CCATATG)	253	339110	0.000746071	196	263582	0.000743602	102	0.000300787
AT_CG	CATATGT(ACATATG)	564	577389	0.000976811	427	421543	0.00101295	229	0.000396613
AT_CG	CATATTA(TAATATG)	389	491678	0.000791168	345	436316	0.000790711	146	0.000296942
AT_CG	CATATTC(GAATATG)	336	411641	0.000816245	299	360443	0.000829535	159	0.000386259
AT_CG	CATATTG(CAATATG)	254	392027	0.000647915	203	315826	0.000642759	121	0.000308652
AT_CG	CATATTT(AAATATG)	698	981623	0.000711067	608	860521	0.000706549	382	0.000389151
AT_CG	CCAAAAA(TTTTTGG)	1346	872341	0.00154297	1004	646986	0.00155181	646	0.000740536
AT_CG	CCAAAAC(GTTTTGG)	930	513349	0.00181163	707	394129	0.00179383	278	0.000541542
AT_CG	CCAAAAG(CTTTTGG)	701	565907	0.00123872	582	450489	0.00129193	247	0.000436467
AT_CG	CCAAAAT(ATTTTGG)	1404	823459	0.001705	1128	640850	0.00176016	477	0.000579264
AT_CG	CCAAACA(TGTTTGG)	798	499104	0.00159887	658	400936	0.00164116	289	0.000579038
AT_CG	CCAAACC(GGTTTGG)	656	358302	0.00183086	537	291828	0.00184013	275	0.000767509
AT_CG	CCAAACG(CGTTTGG)	91	51791	0.00175706	82	43369	0.00189075	36	0.000695101
AT_CG	CCAAACT(AGTTTGG)	859	462954	0.00185548	699	376100	0.00185855	303	0.000654493
AT_CG	CCAAAGA(TCTTTGG)	972	540665	0.00179779	832	466973	0.00178169	335	0.000619607
AT_CG	CCAAAGC(GCTTTGG)	750	421240	0.00178046	624	340652	0.00183178	272	0.000645713
AT_CG	CCAAAGG(CCTTTGG)	767	443662	0.00172879	614	347967	0.00176454	282	0.000635619
AT_CG	CCAAAGT(ACTTTGG)	2689	1091191	0.00246428	1004	401121	0.00250299	737	0.000675409
AT_CG	CCAAATA(TATTTGG)	1564	601766	0.00259902	1354	506962	0.00267081	473	0.00078602
AT_CG	CCAAATC(GATTTGG)	1366	451407	0.00302609	1083	340605	0.00317964	404	0.000894979
AT_CG	CCAAATG(CATTTGG)	1286	527151	0.00243953	1065	433466	0.00245694	409	0.000775869
AT_CG	CCAAATT(AATTTGG)	1798	573755	0.00313374	1585	493248	0.00321339	565	0.000984741
AT_CG	CCAACAA(TTGTTGG)	644	404449	0.00159229	471	312463	0.00150738	402	0.000993945
AT_CG	CCAACAC(GTGTTGG)	603	384719	0.00156738	355	256863	0.00138206	368	0.000956542
AT_CG	CCAACAG(CTGTTGG)	414	392627	0.00105444	305	297287	0.00102594	182	0.000463544
AT_CG	CCAACAT(ATGTTGG)	1103	731235	0.00150841	539	311943	0.00172788	459	0.000627705
AT_CG	CCAACCA(TGGTTGG)	524	300832	0.00174184	429	246539	0.00174009	288	0.000957345
AT_CG	CCAACCC(GGGTTGG)	583	310364	0.00187844	441	235165	0.00187528	480	0.00154657
AT_CG	CCAACCG(CGGTTGG)	70	31780	0.00220264	49	25621	0.00191249	40	0.00125865
AT_CG	CCAACCT(AGGTTGG)	718	361306	0.00198724	525	258068	0.00203435	380	0.00105174
AT_CG	CCAACGA(TCGTTGG)	53	41060	0.00129079	43	30312	0.00141858	31	0.000754993
AT_CG	CCAACGC(GCGTTGG)	83	37991	0.00218473	51	29444	0.0017321	53	0.00139507
AT_CG	CCAACGG(CCGTTGG)	42	34532	0.00121626	37	28316	0.00130668	21	0.000608132
AT_CG	CCAACGT(ACGTTGG)	192	72279	0.00265637	147	44811	0.00328044	61	0.000843952
AT_CG	CCAACTA(TAGTTGG)	546	235652	0.00231698	415	184221	0.00225273	200	0.000848709
AT_CG	CCAACTC(GAGTTGG)	1176	311825	0.00377135	928	251181	0.00369455	536	0.00171891
AT_CG	CCAACTG(CAGTTGG)	839	278840	0.00300889	740	240725	0.00307405	331	0.00118706
AT_CG	CCAACTT(AAGTTGG)	1025	354309	0.00289296	829	287388	0.0028846	421	0.00118823
AT_CG	CCAAGAA(TTCTTGG)	784	557387	0.00140656	672	474329	0.00141674	218	0.000391111
AT_CG	CCAAGAC(GTCTTGG)	518	338548	0.00153006	377	247974	0.00152032	196	0.000578943
AT_CG	CCAAGAG(CTCTTGG)	531	423115	0.00125498	456	356835	0.0012779	166	0.000392328
AT_CG	CCAAGAT(ATCTTGG)	1014	571973	0.00177281	610	337079	0.00180966	297	0.000519255
AT_CG	CCAAGCA(TGCTTGG)	593	385603	0.00153785	484	313403	0.00154434	216	0.000560162
AT_CG	CCAAGCC(GGCTTGG)	562	326077	0.00172352	404	258397	0.00156349	330	0.00101203
AT_CG	CCAAGCG(CGCTTGG)	87	50398	0.00172626	65	35405	0.0018359	38	0.000753998
AT_CG	CCAAGCT(AGCTTGG)	570	362748	0.00157134	444	276841	0.00160381	207	0.000570644
AT_CG	CCAAGGA(TCCTTGG)	741	434359	0.00170596	649	372580	0.00174191	224	0.000515702
AT_CG	CCAAGGC(GCCTTGG)	915	481834	0.00189899	556	295208	0.00188342	245	0.000508474
AT_CG	CCAAGGG(CCCTTGG)	641	314383	0.00203891	575	271073	0.0021212	190	0.000604358
AT_CG	CCAAGGT(ACCTTGG)	912	418855	0.00217736	630	286757	0.00219698	295	0.000704301
AT_CG	CCAAGTA(TACTTGG)	1339	487224	0.00274822	678	256753	0.00264067	421	0.000864079
AT_CG	CCAAGTC(GACTTGG)	819	327068	0.00250407	646	247222	0.00261304	256	0.000782712
AT_CG	CCAAGTG(CACTTGG)	851	363447	0.00234147	699	294939	0.00236998	340	0.000935487
AT_CG	CCAAGTT(AACTTGG)	977	372301	0.00262422	836	310117	0.00269576	303	0.000813858
AT_CG	CCAATAA(TTATTGG)	428	400142	0.00106962	361	332044	0.00108721	156	0.000389862
AT_CG	CCAATAC(GTATTGG)	236	201953	0.00116859	194	160398	0.00120949	93	0.000460503
AT_CG	CCAATAG(CTATTGG)	237	201296	0.00117737	203	175438	0.0011571	76	0.000377553
AT_CG	CCAATAT(ATATTGG)	674	418035	0.00161231	523	307976	0.00169818	190	0.000454507
AT_CG	CCAATCA(TGATTGG)	393	320500	0.00122621	290	241466	0.001201	148	0.000461778
AT_CG	CCAATCC(GGATTGG)	222	217683	0.00101983	180	183523	0.000980803	114	0.000523697
AT_CG	CCAATCG(CGATTGG)	23	26596	0.000864792	17	19789	0.000859063	13	0.000488795
AT_CG	CCAATCT(AGATTGG)	331	287066	0.00115304	286	241620	0.00118368	159	0.00055388
AT_CG	CCAATGA(TCATTGG)	341	309442	0.00110198	272	254799	0.00106751	173	0.000559071
AT_CG	CCAATGC(GCATTGG)	307	219471	0.00139882	234	178560	0.00131048	191	0.000870274
AT_CG	CCAATGG(CCATTGG)	311	239706	0.00129742	260	194782	0.00133483	137	0.000571533
AT_CG	CCAATGT(ACATTGG)	449	314130	0.00142934	383	262677	0.00145806	210	0.000668513
AT_CG	CCAATTA(TAATTGG)	456	330333	0.00138043	377	273295	0.00137946	152	0.000460142
AT_CG	CCAATTC(GAATTGG)	445	298853	0.00148903	373	248197	0.00150284	187	0.000625726
AT_CG	CCAATTG(CAATTGG)	257	180089	0.00142707	230	158370	0.0014523	103	0.000571939
AT_CG	CCAATTT(AAATTGG)	725	522969	0.00138632	619	432538	0.00143109	238	0.000455094
AT_CG	CCCAAAA(TTTTGGG)	6967	610865	0.0114051	5437	473109	0.0114921	3698	0.00605371
AT_CG	CCCAAAC(GTTTGGG)	779	372258	0.00209263	668	311400	0.00214515	268	0.000719931
AT_CG	CCCAAAG(CTTTGGG)	2001	1149530	0.00174071	733	443919	0.0016512	619	0.000538481
AT_CG	CCCAAAT(ATTTGGG)	1066	623961	0.00170844	844	473379	0.00178293	356	0.000570548
AT_CG	CCCAACA(TGTTGGG)	720	399764	0.00180106	542	290760	0.00186408	361	0.000903033
AT_CG	CCCAACC(GGTTGGG)	573	301867	0.00189819	431	232691	0.00185224	477	0.00158017
AT_CG	CCCAACG(CGTTGGG)	75	42818	0.0017516	54	33423	0.00161565	56	0.00130786
AT_CG	CCCAACT(AGTTGGG)	516	321457	0.00160519	412	256197	0.00160814	337	0.00104835
AT_CG	CCCAAGA(TCTTGGG)	901	433050	0.00208059	737	345401	0.00213375	295	0.000681215
AT_CG	CCCAAGC(GCTTGGG)	610	315166	0.00193549	475	240766	0.00197287	258	0.000818616
AT_CG	CCCAAGG(CCTTGGG)	880	400360	0.00219802	720	327252	0.00220014	289	0.00072185
AT_CG	CCCAAGT(ACTTGGG)	915	532383	0.00171869	524	283689	0.00184709	342	0.000642395
AT_CG	CCCAATA(TATTGGG)	601	259734	0.00231391	488	213854	0.00228193	191	0.000735368
AT_CG	CCCAATC(GATTGGG)	614	201075	0.00305359	475	163886	0.00289836	263	0.00130797
AT_CG	CCCAATG(CATTGGG)	566	237183	0.00238634	475	194705	0.00243959	199	0.000839015
AT_CG	CCCAATT(AATTGGG)	598	284677	0.00210063	523	244677	0.00213751	225	0.000790369
AT_CG	CCCACAA(TTGTGGG)	767	400924	0.00191308	605	305915	0.00197767	413	0.00103012
AT_CG	CCCACAC(GTGTGGG)	1373	381716	0.00359691	1019	300590	0.00339	856	0.0022425
AT_CG	CCCACAG(CTGTGGG)	1059	532166	0.00198998	871	425060	0.00204912	397	0.000746008
AT_CG	CCCACAT(ATGTGGG)	819	390167	0.0020991	674	316985	0.00212628	272	0.000697137
AT_CG	CCCACCA(TGGTGGG)	1310	573739	0.00228327	890	371353	0.00239664	530	0.000923765
AT_CG	CCCACCC(GGGTGGG)	2024	645342	0.00313632	1478	460069	0.00321256	495	0.000767035
AT_CG	CCCACCG(CGGTGGG)	198	85034	0.00232848	137	61052	0.00224399	113	0.00132888
AT_CG	CCCACCT(AGGTGGG)	1913	821803	0.00232781	1033	425128	0.00242986	552	0.000671694
AT_CG	CCCACGA(TCGTGGG)	63	65778	0.000957767	52	51030	0.00101901	37	0.000562498
AT_CG	CCCACGC(GCGTGGG)	143	90752	0.00157572	95	63527	0.00149543	54	0.000595028
AT_CG	CCCACGG(CCGTGGG)	117	93126	0.00125636	86	72178	0.0011915	61	0.000655027
AT_CG	CCCACGT(ACGTGGG)	197	98654	0.00199688	166	76032	0.00218329	51	0.000516958
AT_CG	CCCACTA(TAGTGGG)	582	230245	0.00252774	482	185703	0.00259554	229	0.000994593
AT_CG	CCCACTC(GAGTGGG)	1143	387019	0.00295334	911	313965	0.0029016	461	0.00119116
AT_CG	CCCACTG(CAGTGGG)	1239	480093	0.00258075	963	377557	0.00255061	432	0.000899826
AT_CG	CCCACTT(AAGTGGG)	1069	471327	0.00226806	793	346189	0.00229066	413	0.000876249
AT_CG	CCCAGAA(TTCTGGG)	893	625206	0.00142833	750	502644	0.00149211	283	0.000452651
AT_CG	CCCAGAC(GTCTGGG)	583	366306	0.00159157	462	279762	0.0016514	193	0.000526882
AT_CG	CCCAGAG(CTCTGGG)	826	606278	0.00136241	702	485904	0.00144473	246	0.000405754
AT_CG	CCCAGAT(ATCTGGG)	668	407134	0.00164074	539	318628	0.00169163	216	0.000530538
AT_CG	CCCAGCA(TGCTGGG)	1565	1151780	0.00135877	755	478732	0.00157708	414	0.000359444
AT_CG	CCCAGCC(GGCTGGG)	1328	834951	0.00159051	850	520008	0.00163459	413	0.00049464
AT_CG	CCCAGCG(CGCTGGG)	169	105479	0.00160221	117	73471	0.00159247	74	0.000701561
AT_CG	CCCAGCT(AGCTGGG)	1944	1400772	0.00138781	847	498975	0.00169748	551	0.000393355
AT_CG	CCCAGGA(TCCTGGG)	1584	908017	0.00174446	813	521524	0.00155889	458	0.000504396
AT_CG	CCCAGGC(GCCTGGG)	2086	1278114	0.00163209	876	486273	0.00180146	589	0.000460835
AT_CG	CCCAGGG(CCCTGGG)	1044	556474	0.0018761	863	452604	0.00190674	306	0.000549891
AT_CG	CCCAGGT(ACCTGGG)	1056	620347	0.00170227	710	351788	0.00201826	308	0.000496496
AT_CG	CCCAGTA(TACTGGG)	993	341663	0.00290637	668	224420	0.00297656	289	0.000845863
AT_CG	CCCAGTC(GACTGGG)	1186	357132	0.0033209	858	264280	0.00324656	435	0.00121804
AT_CG	CCCAGTG(CACTGGG)	1409	485009	0.0029051	1154	394162	0.00292773	418	0.00086184
AT_CG	CCCAGTT(AACTGGG)	1099	400928	0.00274114	894	313110	0.00285523	296	0.000738287
AT_CG	CCCATAA(TTATGGG)	475	284054	0.00167222	411	237636	0.00172954	144	0.000506946
AT_CG	CCCATAC(GTATGGG)	328	156166	0.00210033	277	132936	0.00208371	118	0.000755606
AT_CG	CCCATAG(CTATGGG)	334	201683	0.00165606	288	172784	0.00166682	97	0.000480953
AT_CG	CCCATAT(ATATGGG)	583	266588	0.0021869	492	222627	0.00220997	185	0.000693955
AT_CG	CCCATCA(TGATGGG)	673	458430	0.00146805	456	305732	0.0014915	221	0.00048208
AT_CG	CCCATCC(GGATGGG)	644	379174	0.00169843	505	308904	0.00163481	252	0.000664603
AT_CG	CCCATCG(CGATGGG)	71	55806	0.00127226	48	37563	0.00127785	30	0.000537577
AT_CG	CCCATCT(AGATGGG)	1053	714139	0.0014745	590	390492	0.00151091	326	0.000456494
AT_CG	CCCATGA(TCATGGG)	627	354498	0.0017687	512	283034	0.00180897	222	0.000626238
AT_CG	CCCATGC(GCATGGG)	607	302378	0.00200742	461	226867	0.00203203	204	0.000674652
AT_CG	CCCATGG(CCATGGG)	589	318973	0.00184655	522	274833	0.00189934	224	0.000702254
AT_CG	CCCATGT(ACATGGG)	854	344551	0.00247859	722	280094	0.00257771	235	0.000682047
AT_CG	CCCATTA(TAATGGG)	585	335730	0.00174247	416	242343	0.00171658	184	0.000548059
AT_CG	CCCATTC(GAATGGG)	746	396881	0.00187966	598	302685	0.00197565	265	0.000667706
AT_CG	CCCATTG(CAATGGG)	529	291124	0.0018171	431	231097	0.00186502	190	0.000652643
AT_CG	CCCATTT(AAATGGG)	911	629839	0.0014464	747	504165	0.00148166	321	0.000509654
AT_CG	CCGAAAA(TTTTCGG)	80	56783	0.00140887	66	45514	0.0014501	36	0.000633993
AT_CG	CCGAAAC(GTTTCGG)	71	36268	0.00195765	58	29095	0.00199347	34	0.000937466
AT_CG	CCGAAAG(CTTTCGG)	121	52420	0.00230828	104	41208	0.00252378	34	0.000648607
AT_CG	CCGAAAT(ATTTCGG)	75	50705	0.00147914	55	39181	0.00140374	26	0.00051277
AT_CG	CCGAACA(TGTTCGG)	51	35196	0.00144903	40	27773	0.00144025	17	0.000483009
AT_CG	CCGAACC(GGTTCGG)	35	25456	0.00137492	25	20232	0.00123567	28	0.00109994
AT_CG	CCGAACG(CGTTCGG)	12	6360	0.00188679	9	4637	0.00194091	2	0.000314465
AT_CG	CCGAACT(AGTTCGG)	47	31772	0.00147929	38	25389	0.00149671	12	0.000377691
AT_CG	CCGAAGA(TCTTCGG)	53	48119	0.00110144	45	41004	0.00109745	24	0.000498763
AT_CG	CCGAAGC(GCTTCGG)	95	52539	0.00180818	72	36422	0.00197683	50	0.000951674
AT_CG	CCGAAGG(CCTTCGG)	86	48887	0.00175916	70	40845	0.0017138	25	0.000511383
AT_CG	CCGAAGT(ACTTCGG)	96	59295	0.00161902	65	38003	0.00171039	41	0.000691458
AT_CG	CCGAATA(TATTCGG)	81	44077	0.00183769	56	28120	0.00199147	27	0.000612564
AT_CG	CCGAATC(GATTCGG)	76	35850	0.00211994	53	25508	0.00207778	36	0.00100418
AT_CG	CCGAATG(CATTCGG)	80	39243	0.00203858	67	32520	0.00206027	33	0.000840914
AT_CG	CCGAATT(AATTCGG)	72	45378	0.00158667	56	32966	0.00169872	19	0.000418705
AT_CG	CCGACAA(TTGTCGG)	21	28100	0.000747331	19	23137	0.000821195	11	0.000391459
AT_CG	CCGACAC(GTGTCGG)	71	36490	0.00194574	49	27410	0.00178767	39	0.00106879
AT_CG	CCGACAG(CTGTCGG)	39	45319	0.000860566	29	35158	0.000824848	25	0.000551645
AT_CG	CCGACAT(ATGTCGG)	58	36433	0.00159196	43	26189	0.00164191	17	0.00046661
AT_CG	CCGACCA(TGGTCGG)	52	34280	0.00151692	31	25422	0.00121942	22	0.000641774
AT_CG	CCGACCC(GGGTCGG)	99	51309	0.00192949	61	35451	0.00172068	68	0.0013253
AT_CG	CCGACCG(CGGTCGG)	20	9937	0.00201268	7	6056	0.00115588	27	0.00271712
AT_CG	CCGACCT(AGGTCGG)	97	70256	0.00138066	47	33262	0.00141302	21	0.000298907
AT_CG	CCGACGA(TCGTCGG)	9	6456	0.00139405	8	4483	0.00178452	6	0.000929368
AT_CG	CCGACGC(GCGTCGG)	21	12889	0.0016293	11	8021	0.0013714	24	0.00186205
AT_CG	CCGACGG(CCGTCGG)	5	12224	0.000409031	4	8145	0.000491099	6	0.000490838
AT_CG	CCGACGT(ACGTCGG)	17	9732	0.00174681	12	6769	0.00177279	5	0.000513769
AT_CG	CCGACTA(TAGTCGG)	48	23679	0.00202711	32	15058	0.00212512	12	0.000506778
AT_CG	CCGACTC(GAGTCGG)	119	46056	0.00258381	71	32716	0.00217019	65	0.00141133
AT_CG	CCGACTG(CAGTCGG)	60	39373	0.00152389	47	31809	0.00147757	31	0.000787342
AT_CG	CCGACTT(AAGTCGG)	93	40547	0.00229363	75	31728	0.00236384	32	0.000789208
AT_CG	CCGAGAA(TTCTCGG)	84	63200	0.00132911	67	50198	0.00133471	23	0.000363924
AT_CG	CCGAGAC(GTCTCGG)	94	70426	0.00133473	58	37683	0.00153916	26	0.000369182
AT_CG	CCGAGAG(CTCTCGG)	82	76283	0.00107494	62	54490	0.00113782	21	0.000275291
AT_CG	CCGAGAT(ATCTCGG)	471	276536	0.00170321	77	40361	0.00190778	116	0.000419475
AT_CG	CCGAGCA(TGCTCGG)	69	62261	0.00110824	48	41601	0.00115382	37	0.000594272
AT_CG	CCGAGCC(GGCTCGG)	104	69637	0.00149346	51	45435	0.00112248	52	0.000746729
AT_CG	CCGAGCG(CGCTCGG)	23	22607	0.00101738	12	11746	0.00102162	11	0.000486575
AT_CG	CCGAGCT(AGCTCGG)	86	60149	0.00142978	61	42591	0.00143223	20	0.000332508
AT_CG	CCGAGGA(TCCTCGG)	122	80586	0.00151391	87	58414	0.00148937	39	0.000483955
AT_CG	CCGAGGC(GCCTCGG)	300	253980	0.0011812	95	71435	0.00132988	89	0.000350421
AT_CG	CCGAGGG(CCCTCGG)	136	78729	0.00172744	117	60943	0.00191983	48	0.000609686
AT_CG	CCGAGGT(ACCTCGG)	211	139087	0.00151704	79	48148	0.00164077	56	0.000402626
AT_CG	CCGAGTA(TACTCGG)	509	211223	0.00240978	69	28355	0.00243343	158	0.000748025
AT_CG	CCGAGTC(GACTCGG)	92	52551	0.00175068	68	37758	0.00180094	38	0.000723107
AT_CG	CCGAGTG(CACTCGG)	114	64005	0.00178111	80	43828	0.00182532	54	0.000843684
AT_CG	CCGAGTT(AACTCGG)	115	57735	0.00199186	84	37810	0.00222163	36	0.000623539
AT_CG	CCGATAA(TTATCGG)	36	26625	0.00135211	31	22590	0.00137229	11	0.000413146
AT_CG	CCGATAC(GTATCGG)	25	16721	0.00149513	21	13721	0.0015305	13	0.000777465
AT_CG	CCGATAG(CTATCGG)	20	19191	0.00104216	16	15959	0.00100257	17	0.000885832
AT_CG	CCGATAT(ATATCGG)	53	27451	0.00193071	48	21172	0.00226715	25	0.000910714
AT_CG	CCGATCA(TGATCGG)	38	26803	0.00141775	24	19918	0.00120494	9	0.000335783
AT_CG	CCGATCC(GGATCGG)	23	29690	0.000774672	12	19710	0.000608828	27	0.000909397
AT_CG	CCGATCG(CGATCGG)	4	4519	0.000885152	4	2984	0.00134048	3	0.000663864
AT_CG	CCGATCT(AGATCGG)	50	33684	0.00148438	31	24226	0.00127962	21	0.000623441
AT_CG	CCGATGA(TCATCGG)	37	35201	0.00105111	32	30074	0.00106404	21	0.000596574
AT_CG	CCGATGC(GCATCGG)	43	33252	0.00129316	33	25439	0.00129722	28	0.000842055
AT_CG	CCGATGG(CCATCGG)	46	37550	0.00122503	36	30639	0.00117497	24	0.000639148
AT_CG	CCGATGT(ACATCGG)	47	34385	0.00136688	40	27983	0.00142944	30	0.000872473
AT_CG	CCGATTA(TAATCGG)	21	25100	0.000836653	14	20373	0.000687184	6	0.000239044
AT_CG	CCGATTC(GAATCGG)	43	33684	0.00127657	35	27077	0.00129261	28	0.000831255
AT_CG	CCGATTG(CAATCGG)	29	24508	0.00118329	24	18766	0.00127891	5	0.000204015
AT_CG	CCGATTT(AAATCGG)	59	55181	0.00106921	43	42020	0.00102332	26	0.000471177
AT_CG	CCTAAAA(TTTTAGG)	729	581967	0.00125265	605	470097	0.00128697	257	0.000441606
AT_CG	CCTAAAC(GTTTAGG)	623	224946	0.00276955	548	197251	0.00277819	168	0.000746846
AT_CG	CCTAAAG(CTTTAGG)	511	327981	0.00155802	408	274362	0.00148709	186	0.000567106
AT_CG	CCTAAAT(ATTTAGG)	661	427968	0.00154451	571	363245	0.00157194	219	0.000511721
AT_CG	CCTAACA(TGTTAGG)	430	283354	0.00151754	341	237417	0.00143629	160	0.000564665
AT_CG	CCTAACC(GGTTAGG)	331	191541	0.00172809	276	153330	0.00180004	121	0.000631719
AT_CG	CCTAACG(CGTTAGG)	31	31047	0.000998486	23	25789	0.000891853	15	0.000483138
AT_CG	CCTAACT(AGTTAGG)	393	255373	0.00153893	312	209578	0.00148871	145	0.000567797
AT_CG	CCTAAGA(TCTTAGG)	476	287725	0.00165436	428	255057	0.00167806	137	0.000476149
AT_CG	CCTAAGC(GCTTAGG)	478	214993	0.00222333	304	163563	0.00185861	177	0.000823283
AT_CG	CCTAAGG(CCTTAGG)	383	222253	0.00172326	334	191442	0.00174465	144	0.00064791
AT_CG	CCTAAGT(ACTTAGG)	521	260424	0.00200058	435	215169	0.00202167	180	0.000691181
AT_CG	CCTAATA(TATTAGG)	705	304159	0.00231787	588	254015	0.00231482	192	0.000631249
AT_CG	CCTAATC(GATTAGG)	733	204013	0.00359291	647	175688	0.00368266	250	0.00122541
AT_CG	CCTAATG(CATTAGG)	680	308092	0.00220713	492	220298	0.00223334	232	0.000753022
AT_CG	CCTAATT(AATTAGG)	829	380052	0.00218128	707	309595	0.00228363	301	0.000791997
AT_CG	CCTACAA(TTGTAGG)	360	317327	0.00113448	288	239312	0.00120345	165	0.000519968
AT_CG	CCTACAC(GTGTAGG)	260	180429	0.00144101	211	152484	0.00138375	131	0.000726047
AT_CG	CCTACAG(CTGTAGG)	345	290098	0.00118925	273	234890	0.00116225	144	0.000496384
AT_CG	CCTACAT(ATGTAGG)	414	259370	0.00159618	365	225895	0.00161579	149	0.000574469
AT_CG	CCTACCA(TGGTAGG)	445	251038	0.00177264	324	209046	0.0015499	293	0.00116715
AT_CG	CCTACCC(GGGTAGG)	483	230380	0.00209654	355	188410	0.00188419	280	0.00121538
AT_CG	CCTACCG(CGGTAGG)	82	29967	0.00273634	39	23497	0.00165979	82	0.00273634
AT_CG	CCTACCT(AGGTAGG)	631	321161	0.00196475	495	254624	0.00194404	252	0.000784653
AT_CG	CCTACGA(TCGTAGG)	33	30216	0.00109214	25	25454	0.000982164	14	0.000463331
AT_CG	CCTACGC(GCGTAGG)	49	27563	0.00177775	35	20430	0.00171317	25	0.000907013
AT_CG	CCTACGG(CCGTAGG)	33	29615	0.0011143	24	25235	0.00095106	20	0.000675333
AT_CG	CCTACGT(ACGTAGG)	79	44317	0.00178261	66	36847	0.00179119	29	0.000654376
AT_CG	CCTACTA(TAGTAGG)	478	193391	0.00247168	424	166539	0.00254595	155	0.000801485
AT_CG	CCTACTC(GAGTAGG)	678	231586	0.00292764	565	190939	0.00295906	243	0.00104929
AT_CG	CCTACTG(CAGTAGG)	723	262974	0.00274932	592	220133	0.00268928	297	0.00112939
AT_CG	CCTACTT(AAGTAGG)	797	309223	0.00257743	711	267306	0.00265987	285	0.000921665
AT_CG	CCTAGAA(TTCTAGG)	481	431341	0.00111513	412	354509	0.00116217	106	0.000245745
AT_CG	CCTAGAC(GTCTAGG)	225	173166	0.00129933	185	146104	0.00126622	82	0.000473534
AT_CG	CCTAGAG(CTCTAGG)	240	284184	0.000844523	217	244977	0.000885797	90	0.000316696
AT_CG	CCTAGAT(ATCTAGG)	330	249302	0.0013237	282	203494	0.00138579	111	0.000445243
AT_CG	CCTAGCA(TGCTAGG)	374	287279	0.00130187	268	210277	0.00127451	108	0.000375941
AT_CG	CCTAGCC(GGCTAGG)	313	204691	0.00152913	246	151616	0.00162252	86	0.000420145
AT_CG	CCTAGCG(CGCTAGG)	32	25160	0.00127186	26	20111	0.00129282	17	0.000675676
AT_CG	CCTAGCT(AGCTAGG)	378	264759	0.00142771	281	194445	0.00144514	108	0.000407918
AT_CG	CCTAGGA(TCCTAGG)	526	325373	0.00161661	419	252465	0.00165964	128	0.000393395
AT_CG	CCTAGGC(GCCTAGG)	478	309114	0.00154636	283	185849	0.00152274	208	0.000672891
AT_CG	CCTAGGG(CCCTAGG)	313	196842	0.00159011	279	171319	0.00162854	113	0.000574064
AT_CG	CCTAGGT(ACCTAGG)	520	273627	0.0019004	368	185253	0.00198647	165	0.000603011
AT_CG	CCTAGTA(TACTAGG)	471	186838	0.0025209	377	148669	0.00253583	134	0.000717199
AT_CG	CCTAGTC(GACTAGG)	437	161756	0.0027016	364	128376	0.00283542	151	0.000933505
AT_CG	CCTAGTG(CACTAGG)	499	196354	0.00254133	406	165174	0.00245801	173	0.000881062
AT_CG	CCTAGTT(AACTAGG)	488	226247	0.00215693	429	194935	0.00220073	167	0.000738131
AT_CG	CCTATAA(TTATAGG)	596	384752	0.00154905	431	263280	0.00163704	197	0.000512018
AT_CG	CCTATAC(GTATAGG)	296	144056	0.00205476	242	121867	0.00198577	108	0.000749708
AT_CG	CCTATAG(CTATAGG)	220	199348	0.0011036	180	158309	0.00113702	80	0.000401308
AT_CG	CCTATAT(ATATAGG)	543	270477	0.00200756	469	232755	0.00201499	165	0.000610033
AT_CG	CCTATCA(TGATAGG)	389	236150	0.00164726	328	198433	0.00165295	129	0.000546263
AT_CG	CCTATCC(GGATAGG)	343	173232	0.00198	256	142848	0.00179211	162	0.000935162
AT_CG	CCTATCG(CGATAGG)	34	20835	0.00163187	29	17540	0.00165336	13	0.00062395
AT_CG	CCTATCT(AGATAGG)	990	291874	0.00339187	738	234587	0.00314595	327	0.00112035
AT_CG	CCTATGA(TCATAGG)	430	273026	0.00157494	355	217371	0.00163315	157	0.000575037
AT_CG	CCTATGC(GCATAGG)	298	162070	0.00183871	253	139379	0.00181519	139	0.000857654
AT_CG	CCTATGG(CCATAGG)	294	195147	0.00150656	244	166214	0.00146799	110	0.000563678
AT_CG	CCTATGT(ACATAGG)	682	310182	0.00219871	506	227795	0.0022213	220	0.000709261
AT_CG	CCTATTA(TAATAGG)	382	262556	0.00145493	350	231736	0.00151034	117	0.000445619
AT_CG	CCTATTC(GAATAGG)	616	272623	0.00225953	516	215736	0.00239181	233	0.00085466
AT_CG	CCTATTG(CAATAGG)	326	218637	0.00149106	281	188423	0.00149133	125	0.000571724
AT_CG	CCTATTT(AAATAGG)	865	537754	0.00160854	700	430676	0.00162535	317	0.000589489
AT_CG	CGAAAAA(TTTTTCG)	122	87754	0.00139025	93	65729	0.0014149	53	0.000603961
AT_CG	CGAAAAC(GTTTTCG)	62	51934	0.00119382	52	41483	0.00125353	26	0.000500635
AT_CG	CGAAAAG(CTTTTCG)	71	58278	0.0012183	67	48352	0.00138567	27	0.000463297
AT_CG	CGAAAAT(ATTTTCG)	107	74260	0.00144088	85	56231	0.00151162	33	0.000444385
AT_CG	CGAAACA(TGTTTCG)	53	51916	0.00102088	47	43739	0.00107456	17	0.000327452
AT_CG	CGAAACC(GGTTTCG)	83	80287	0.00103379	37	30251	0.0012231	30	0.000373659
AT_CG	CGAAACG(CGTTTCG)	10	7127	0.00140311	7	5241	0.00133562	1	0.000140311
AT_CG	CGAAACT(AGTTTCG)	109	72033	0.0015132	64	36674	0.00174511	31	0.000430358
AT_CG	CGAAAGA(TCTTTCG)	194	63025	0.00307814	95	50637	0.0018761	70	0.00111067
AT_CG	CGAAAGC(GCTTTCG)	72	42335	0.00170072	62	35797	0.00173199	20	0.000472422
AT_CG	CGAAAGG(CCTTTCG)	73	46873	0.0015574	59	39391	0.0014978	23	0.000490688
AT_CG	CGAAAGT(ACTTTCG)	94	46557	0.00201903	74	36310	0.00203801	26	0.000558455
AT_CG	CGAAATA(TATTTCG)	115	54311	0.00211743	96	45968	0.00208841	25	0.000460312
AT_CG	CGAAATC(GATTTCG)	75	45161	0.00166072	55	32128	0.0017119	20	0.00044286
AT_CG	CGAAATG(CATTTCG)	98	57800	0.0016955	78	45425	0.00171712	35	0.000605536
AT_CG	CGAAATT(AATTTCG)	105	51596	0.00203504	85	41955	0.00202598	37	0.00071711
AT_CG	CGAACAA(TTGTTCG)	44	41219	0.00106747	34	33501	0.0010149	21	0.000509474
AT_CG	CGAACAC(GTGTTCG)	46	37515	0.00122618	38	28907	0.00131456	21	0.000559776
AT_CG	CGAACAG(CTGTTCG)	27	37544	0.000719156	22	30880	0.000712435	15	0.000399531
AT_CG	CGAACAT(ATGTTCG)	67	40609	0.00164988	60	32382	0.00185288	24	0.000591002
AT_CG	CGAACCA(TGGTTCG)	21	28757	0.000730257	16	23381	0.000684316	15	0.000521612
AT_CG	CGAACCC(GGGTTCG)	62	40383	0.0015353	36	23787	0.00151343	37	0.000916227
AT_CG	CGAACCG(CGGTTCG)	2	4444	0.000450045	2	3094	0.000646412	4	0.00090009
AT_CG	CGAACCT(AGGTTCG)	41	29449	0.00139224	33	22990	0.00143541	24	0.000814968
AT_CG	CGAACGA(TCGTTCG)	5	5145	0.000971817	3	3823	0.000784724	1	0.000194363
AT_CG	CGAACGC(GCGTTCG)	11	7367	0.00149315	10	4891	0.00204457	7	0.000950183
AT_CG	CGAACGG(CCGTTCG)	8	5835	0.00137104	4	4121	0.000970638	NA	NA
AT_CG	CGAACGT(ACGTTCG)	8	6404	0.00124922	8	5095	0.00157017	2	0.000312305
AT_CG	CGAACTA(TAGTTCG)	43	23178	0.00185521	35	18731	0.00186856	18	0.000776598
AT_CG	CGAACTC(GAGTTCG)	370	203375	0.0018193	65	35869	0.00181215	123	0.000604794
AT_CG	CGAACTG(CAGTTCG)	56	37788	0.00148195	45	27708	0.00162408	37	0.000979147
AT_CG	CGAACTT(AAGTTCG)	65	42005	0.00154743	46	30134	0.00152651	38	0.000904654
AT_CG	CGAAGAA(TTCTTCG)	114	65762	0.00173352	100	56561	0.001768	25	0.000380159
AT_CG	CGAAGAC(GTCTTCG)	46	40996	0.00112206	43	34735	0.00123794	20	0.000487852
AT_CG	CGAAGAG(CTCTTCG)	68	55515	0.00122489	58	47211	0.00122853	18	0.000324237
AT_CG	CGAAGAT(ATCTTCG)	82	44151	0.00185726	67	36426	0.00183935	26	0.000588888
AT_CG	CGAAGCA(TGCTTCG)	70	52051	0.00134483	53	40319	0.00131452	17	0.000326603
AT_CG	CGAAGCC(GGCTTCG)	67	47665	0.00140564	55	39218	0.00140242	20	0.000419595
AT_CG	CGAAGCG(CGCTTCG)	19	11660	0.0016295	15	6956	0.00215641	13	0.00111492
AT_CG	CGAAGCT(AGCTTCG)	66	49370	0.00133684	51	39056	0.00130582	20	0.000405104
AT_CG	CGAAGGA(TCCTTCG)	85	61603	0.0013798	68	47125	0.00144297	17	0.000275961
AT_CG	CGAAGGC(GCCTTCG)	76	51062	0.00148839	64	40775	0.00156959	28	0.000548353
AT_CG	CGAAGGG(CCCTTCG)	88	49265	0.00178626	75	40010	0.00187453	21	0.000426266
AT_CG	CGAAGGT(ACCTTCG)	87	44179	0.00196926	74	32664	0.00226549	19	0.000430069
AT_CG	CGAAGTA(TACTTCG)	87	35176	0.00247328	75	29886	0.00250954	32	0.000909711
AT_CG	CGAAGTC(GACTTCG)	126	49577	0.0025415	88	35483	0.00248006	41	0.000826996
AT_CG	CGAAGTG(CACTTCG)	115	60523	0.0019001	76	40194	0.00189083	40	0.000660906
AT_CG	CGAAGTT(AACTTCG)	117	47299	0.00247363	93	38751	0.00239994	33	0.000697689
AT_CG	CGAATAA(TTATTCG)	52	47572	0.00109308	41	41103	0.000997494	26	0.00054654
AT_CG	CGAATAC(GTATTCG)	42	28958	0.00145038	33	24078	0.00137055	18	0.00062159
AT_CG	CGAATAG(CTATTCG)	57	39724	0.0014349	34	24812	0.0013703	22	0.000553821
AT_CG	CGAATAT(ATATTCG)	110	47292	0.00232597	92	40020	0.00229885	24	0.000507485
AT_CG	CGAATCA(TGATTCG)	56	41059	0.00136389	47	31042	0.00151408	24	0.000584525
AT_CG	CGAATCC(GGATTCG)	58	41444	0.00139948	44	28506	0.00154353	14	0.000337805
AT_CG	CGAATCG(CGATTCG)	3	5098	0.000588466	3	3226	0.000929944	1	0.000196155
AT_CG	CGAATCT(AGATTCG)	69	39374	0.00175243	65	33391	0.00194663	21	0.000533347
AT_CG	CGAATGA(TCATTCG)	54	49829	0.00108371	45	43233	0.00104087	31	0.000622128
AT_CG	CGAATGC(GCATTCG)	55	40001	0.00137497	46	31947	0.00143988	19	0.000474988
AT_CG	CGAATGG(CCATTCG)	51	51300	0.000994152	32	34047	0.000939877	29	0.000565302
AT_CG	CGAATGT(ACATTCG)	75	46669	0.00160706	69	39845	0.00173171	24	0.00051426
AT_CG	CGAATTA(TAATTCG)	53	37357	0.00141874	44	32422	0.0013571	6	0.000160612
AT_CG	CGAATTC(GAATTCG)	43	54740	0.000785532	32	36115	0.000886058	26	0.000474973
AT_CG	CGAATTG(CAATTCG)	44	34420	0.00127833	36	27777	0.00129604	10	0.000290529
AT_CG	CGAATTT(AAATTCG)	84	60314	0.00139271	73	51018	0.00143087	28	0.000464237
AT_CG	CGCAAAA(TTTTGCG)	161	52056	0.00309282	129	41617	0.00309969	43	0.000826034
AT_CG	CGCAAAC(GTTTGCG)	73	34154	0.00213738	60	27535	0.00217904	27	0.000790537
AT_CG	CGCAAAG(CTTTGCG)	137	48660	0.00281545	111	38264	0.0029009	42	0.000863132
AT_CG	CGCAAAT(ATTTGCG)	87	49520	0.00175687	68	35571	0.00191167	22	0.000444265
AT_CG	CGCAACA(TGTTGCG)	95	33807	0.00281007	76	26460	0.00287226	20	0.000591593
AT_CG	CGCAACC(GGTTGCG)	133	50140	0.00265257	46	19633	0.00234299	60	0.00119665
AT_CG	CGCAACG(CGTTGCG)	20	5425	0.00368664	16	3932	0.00406918	5	0.000921659
AT_CG	CGCAACT(AGTTGCG)	69	26132	0.00264044	52	20537	0.00253202	38	0.00145416
AT_CG	CGCAAGA(TCTTGCG)	94	38920	0.00241521	79	27850	0.00283662	32	0.000822199
AT_CG	CGCAAGC(GCTTGCG)	82	33161	0.00247278	51	23611	0.00216001	25	0.000753898
AT_CG	CGCAAGG(CCTTGCG)	94	46005	0.00204326	58	29734	0.00195063	33	0.000717313
AT_CG	CGCAAGT(ACTTGCG)	75	29932	0.00250568	64	24396	0.00262338	15	0.000501136
AT_CG	CGCAATA(TATTGCG)	81	38549	0.00210122	52	21519	0.00241647	30	0.00077823
AT_CG	CGCAATC(GATTGCG)	310	67321	0.0046048	79	18810	0.00419989	89	0.00132202
AT_CG	CGCAATG(CATTGCG)	103	35232	0.00292348	77	26294	0.00292842	27	0.000766349
AT_CG	CGCAATT(AATTGCG)	86	31865	0.00269889	59	25610	0.00230379	38	0.00119253
AT_CG	CGCACAA(TTGTGCG)	122	35438	0.00344263	99	28444	0.00348052	33	0.000931204
AT_CG	CGCACAC(GTGTGCG)	212	95868	0.00221137	104	55182	0.00188467	83	0.000865774
AT_CG	CGCACAG(CTGTGCG)	175	63331	0.00276326	114	49679	0.00229473	77	0.00121583
AT_CG	CGCACAT(ATGTGCG)	122	47259	0.00258152	105	36576	0.00287073	35	0.0007406
AT_CG	CGCACCA(TGGTGCG)	222	120241	0.00184629	78	34573	0.0022561	46	0.000382565
AT_CG	CGCACCC(GGGTGCG)	187	83444	0.00224102	95	38775	0.00245003	84	0.00100666
AT_CG	CGCACCG(CGGTGCG)	48	17006	0.00282253	29	9032	0.00321081	26	0.00152887
AT_CG	CGCACCT(AGGTGCG)	222	82807	0.00268093	111	38585	0.00287677	61	0.000736653
AT_CG	CGCACGA(TCGTGCG)	13	7018	0.00185238	8	4952	0.00161551	5	0.000712454
AT_CG	CGCACGC(GCGTGCG)	108	32747	0.00329801	40	14163	0.00282426	52	0.00158793
AT_CG	CGCACGG(CCGTGCG)	55	18007	0.00305437	23	10909	0.00210835	29	0.00161048
AT_CG	CGCACGT(ACGTGCG)	42	15053	0.00279014	26	10129	0.00256689	12	0.000797183
AT_CG	CGCACTA(TAGTGCG)	98	19471	0.00503313	82	14449	0.00567513	18	0.000924452
AT_CG	CGCACTC(GAGTGCG)	188	52056	0.0036115	96	29844	0.00321673	79	0.0015176
AT_CG	CGCACTG(CAGTGCG)	186	50369	0.00369275	141	37537	0.00375629	59	0.00117136
AT_CG	CGCACTT(AAGTGCG)	138	37671	0.0036633	110	28647	0.00383984	46	0.0012211
AT_CG	CGCAGAA(TTCTGCG)	111	60694	0.00182885	91	48538	0.00187482	30	0.000494283
AT_CG	CGCAGAC(GTCTGCG)	74	45494	0.00162659	59	36145	0.00163231	12	0.000263771
AT_CG	CGCAGAG(CTCTGCG)	113	76370	0.00147964	94	61248	0.00153474	47	0.000615425
AT_CG	CGCAGAT(ATCTGCG)	69	40816	0.00169051	61	34430	0.00177171	15	0.000367503
AT_CG	CGCAGCA(TGCTGCG)	120	69768	0.00171999	96	54525	0.00176066	34	0.000487329
AT_CG	CGCAGCC(GGCTGCG)	145	95007	0.0015262	88	66941	0.00131459	62	0.000652583
AT_CG	CGCAGCG(CGCTGCG)	69	26300	0.00262357	48	16679	0.00287787	30	0.00114068
AT_CG	CGCAGCT(AGCTGCG)	135	77094	0.00175111	93	55680	0.00167026	31	0.000402107
AT_CG	CGCAGGA(TCCTGCG)	142	66803	0.00212565	115	50902	0.00225924	37	0.000553867
AT_CG	CGCAGGC(GCCTGCG)	154	77118	0.00199694	122	55983	0.00217923	55	0.000713193
AT_CG	CGCAGGG(CCCTGCG)	194	80737	0.00240286	154	60743	0.00253527	53	0.000656452
AT_CG	CGCAGGT(ACCTGCG)	113	54042	0.00209097	89	40980	0.00217179	46	0.00085119
AT_CG	CGCAGTA(TACTGCG)	84	32143	0.00261332	60	23783	0.00252281	33	0.00102666
AT_CG	CGCAGTC(GACTGCG)	141	46270	0.00304733	105	32265	0.0032543	38	0.000821266
AT_CG	CGCAGTG(CACTGCG)	369	135349	0.00272629	145	55221	0.00262581	110	0.000812714
AT_CG	CGCAGTT(AACTGCG)	128	43538	0.00293996	102	34324	0.00297168	53	0.00121733
AT_CG	CGCATAA(TTATGCG)	85	26725	0.00318054	72	22547	0.00319333	30	0.00112254
AT_CG	CGCATAC(GTATGCG)	75	24841	0.0030192	57	18690	0.00304976	22	0.000885633
AT_CG	CGCATAG(CTATGCG)	80	23530	0.00339992	69	19341	0.00356755	22	0.000934977
AT_CG	CGCATAT(ATATGCG)	122	44890	0.00271775	87	28540	0.00304835	31	0.000690577
AT_CG	CGCATCA(TGATGCG)	107	41716	0.00256496	79	30098	0.00262476	31	0.00074312
AT_CG	CGCATCC(GGATGCG)	104	43398	0.00239642	71	32528	0.00218273	37	0.000852574
AT_CG	CGCATCG(CGATGCG)	14	11685	0.00119812	6	5016	0.00119617	13	0.00111254
AT_CG	CGCATCT(AGATGCG)	92	47877	0.00192159	71	37480	0.00189434	51	0.00106523
AT_CG	CGCATGA(TCATGCG)	140	36779	0.00380652	114	28607	0.00398504	44	0.00119633
AT_CG	CGCATGC(GCATGCG)	313	80576	0.00388453	132	38005	0.00347323	90	0.00111696
AT_CG	CGCATGG(CCATGCG)	169	43739	0.00386383	122	33649	0.00362566	78	0.00178331
AT_CG	CGCATGT(ACATGCG)	263	61531	0.00427427	158	38438	0.00411052	90	0.00146268
AT_CG	CGCATTA(TAATGCG)	64	27946	0.00229013	55	23975	0.00229406	22	0.000787233
AT_CG	CGCATTC(GAATGCG)	102	41036	0.00248562	87	32234	0.00269901	25	0.000609221
AT_CG	CGCATTG(CAATGCG)	86	36028	0.00238703	63	26641	0.00236478	33	0.000915954
AT_CG	CGCATTT(AAATGCG)	98	59475	0.00164775	92	51421	0.00178915	29	0.0004876
AT_CG	CGGAAAA(TTTTCCG)	108	73452	0.00147035	85	60987	0.00139374	43	0.000585416
AT_CG	CGGAAAC(GTTTCCG)	95	44346	0.00214225	80	37363	0.00214116	41	0.000924548
AT_CG	CGGAAAG(CTTTCCG)	121	59708	0.00202653	100	50253	0.00198993	38	0.000636431
AT_CG	CGGAAAT(ATTTCCG)	87	54503	0.00159624	66	46539	0.00141817	30	0.000550428
AT_CG	CGGAACA(TGTTCCG)	51	43256	0.00117903	40	34083	0.00117361	20	0.000462364
AT_CG	CGGAACC(GGTTCCG)	50	31882	0.00156828	40	25293	0.00158147	25	0.000784142
AT_CG	CGGAACG(CGTTCCG)	11	8142	0.00135102	7	5885	0.00118946	8	0.00098256
AT_CG	CGGAACT(AGTTCCG)	53	39165	0.00135325	42	30642	0.00137067	34	0.000868122
AT_CG	CGGAAGA(TCTTCCG)	97	62662	0.00154799	83	52400	0.00158397	33	0.000526635
AT_CG	CGGAAGC(GCTTCCG)	103	55691	0.00184949	89	45030	0.00197646	40	0.000718249
AT_CG	CGGAAGG(CCTTCCG)	116	79792	0.00145378	76	53962	0.0014084	43	0.000538901
AT_CG	CGGAAGT(ACTTCCG)	98	53275	0.00183951	78	40528	0.0019246	30	0.000563116
AT_CG	CGGAATA(TATTCCG)	61	35867	0.00170073	46	29663	0.00155075	26	0.0007249
AT_CG	CGGAATC(GATTCCG)	73	37462	0.00194864	51	27516	0.00185347	31	0.000827505
AT_CG	CGGAATG(CATTCCG)	81	43334	0.0018692	67	35632	0.00188033	24	0.000553838
AT_CG	CGGAATT(AATTCCG)	79	44253	0.00178519	68	35790	0.00189997	29	0.000655323
AT_CG	CGGACAA(TTGTCCG)	28	30908	0.000905914	23	25823	0.000890679	24	0.000776498
AT_CG	CGGACAC(GTGTCCG)	53	45464	0.00116576	38	32628	0.00116464	28	0.000615872
AT_CG	CGGACAG(CTGTCCG)	42	48340	0.000868846	30	37023	0.000810307	33	0.000682664
AT_CG	CGGACAT(ATGTCCG)	52	35013	0.00148516	39	27386	0.00142409	25	0.000714021
AT_CG	CGGACCA(TGGTCCG)	61	30548	0.00199686	43	22843	0.00188241	21	0.000687443
AT_CG	CGGACCC(GGGTCCG)	93	38702	0.00240298	52	27476	0.00189256	37	0.000956023
AT_CG	CGGACCG(CGGTCCG)	19	8362	0.00227218	12	5287	0.00226972	12	0.00143506
AT_CG	CGGACCT(AGGTCCG)	46	34219	0.00134428	38	24144	0.00157389	27	0.000789035
AT_CG	CGGACGA(TCGTCCG)	6	6611	0.000907578	4	4548	0.000879507	6	0.000907578
AT_CG	CGGACGC(GCGTCCG)	31	18805	0.0016485	18	9278	0.00194007	12	0.000638128
AT_CG	CGGACGG(CCGTCCG)	34	23556	0.00144337	12	8641	0.00138873	22	0.000933945
AT_CG	CGGACGT(ACGTCCG)	18	11454	0.0015715	13	6127	0.00212176	7	0.00061114
AT_CG	CGGACTA(TAGTCCG)	49	20066	0.00244194	40	15601	0.00256394	12	0.000598027
AT_CG	CGGACTC(GAGTCCG)	122	41369	0.00294907	72	28152	0.00255754	97	0.00234475
AT_CG	CGGACTG(CAGTCCG)	78	41031	0.001901	58	27568	0.00210389	42	0.00102362
AT_CG	CGGACTT(AAGTCCG)	55	34208	0.00160781	42	27718	0.00151526	42	0.00122778
AT_CG	CGGAGAA(TTCTCCG)	100	71891	0.00139099	79	56040	0.00140971	25	0.000347749
AT_CG	CGGAGAC(GTCTCCG)	60	51791	0.0011585	46	38640	0.00119048	21	0.000405476
AT_CG	CGGAGAG(CTCTCCG)	110	72154	0.00152452	85	57807	0.00147041	33	0.000457355
AT_CG	CGGAGAT(ATCTCCG)	109	55313	0.0019706	83	35832	0.00231637	28	0.00050621
AT_CG	CGGAGCA(TGCTCCG)	73	57036	0.00127989	62	45194	0.00137186	20	0.000350656
AT_CG	CGGAGCC(GGCTCCG)	97	76684	0.00126493	69	54194	0.0012732	33	0.000430337
AT_CG	CGGAGCG(CGCTCCG)	32	22428	0.00142679	18	13211	0.0013625	25	0.00111468
AT_CG	CGGAGCT(AGCTCCG)	148	127236	0.00116319	67	51073	0.00131185	42	0.000330095
AT_CG	CGGAGGA(TCCTCCG)	112	72921	0.00153591	87	58131	0.00149662	47	0.000644533
AT_CG	CGGAGGC(GCCTCCG)	174	112250	0.00155011	92	61680	0.00149157	59	0.000525612
AT_CG	CGGAGGG(CCCTCCG)	142	84590	0.00167869	106	59087	0.00179396	57	0.000673839
AT_CG	CGGAGGT(ACCTCCG)	271	178148	0.00152121	82	43288	0.00189429	105	0.000589398
AT_CG	CGGAGTA(TACTCCG)	81	34549	0.0023445	53	20958	0.00252887	26	0.000752554
AT_CG	CGGAGTC(GACTCCG)	313	144539	0.00216551	72	36019	0.00199895	104	0.000719529
AT_CG	CGGAGTG(CACTCCG)	122	53600	0.00227612	85	37225	0.00228341	31	0.000578358
AT_CG	CGGAGTT(AACTCCG)	157	82793	0.0018963	72	35771	0.0020128	70	0.000845482
AT_CG	CGGATAA(TTATCCG)	78	32804	0.00237776	34	24987	0.00136071	51	0.00155469
AT_CG	CGGATAC(GTATCCG)	30	19374	0.00154847	28	16170	0.0017316	14	0.000722618
AT_CG	CGGATAG(CTATCCG)	24	19464	0.00123305	19	16094	0.00118056	14	0.000719277
AT_CG	CGGATAT(ATATCCG)	86	30064	0.00286056	74	24737	0.00299147	22	0.000731772
AT_CG	CGGATCA(TGATCCG)	272	162923	0.0016695	54	24992	0.00216069	92	0.000564684
AT_CG	CGGATCC(GGATCCG)	52	29881	0.00174024	37	23132	0.00159952	29	0.000970516
AT_CG	CGGATCG(CGATCCG)	11	8020	0.00137157	8	3509	0.00227985	7	0.000872818
AT_CG	CGGATCT(AGATCCG)	102	35775	0.00285115	60	26237	0.00228685	28	0.000782669
AT_CG	CGGATGA(TCATCCG)	61	41382	0.00147407	55	33958	0.00161965	26	0.000628292
AT_CG	CGGATGC(GCATCCG)	71	39499	0.00179751	59	30449	0.00193767	25	0.000632927
AT_CG	CGGATGG(CCATCCG)	76	51400	0.0014786	63	36648	0.00171906	34	0.000661479
AT_CG	CGGATGT(ACATCCG)	72	40229	0.00178975	48	30801	0.00155839	26	0.0006463
AT_CG	CGGATTA(TAATCCG)	45	30062	0.00149691	34	20966	0.00162167	11	0.00036591
AT_CG	CGGATTC(GAATCCG)	51	41876	0.00121788	31	27515	0.00112666	24	0.000573121
AT_CG	CGGATTG(CAATCCG)	39	27877	0.001399	35	20295	0.00172456	13	0.000466334
AT_CG	CGGATTT(AAATCCG)	71	46458	0.00152826	52	38975	0.00133419	24	0.000516596
AT_CG	CGTAAAA(TTTTACG)	97	70596	0.00137402	85	60812	0.00139775	17	0.000240807
AT_CG	CGTAAAC(GTTTACG)	52	34956	0.00148758	49	29368	0.00166848	15	0.000429111
AT_CG	CGTAAAG(CTTTACG)	52	43967	0.00118271	46	38196	0.00120431	16	0.000363909
AT_CG	CGTAAAT(ATTTACG)	84	56114	0.00149695	74	49402	0.00149792	20	0.000356417
AT_CG	CGTAACA(TGTTACG)	46	45553	0.00100981	41	39490	0.00103824	15	0.000329287
AT_CG	CGTAACC(GGTTACG)	30	22976	0.00130571	27	19114	0.00141258	17	0.000739903
AT_CG	CGTAACG(CGTTACG)	7	4235	0.00165289	5	3466	0.00144259	4	0.00094451
AT_CG	CGTAACT(AGTTACG)	47	39067	0.00120306	40	34339	0.00116486	9	0.000230373
AT_CG	CGTAAGA(TCTTACG)	66	49353	0.0013373	59	42976	0.00137286	20	0.000405244
AT_CG	CGTAAGC(GCTTACG)	61	36573	0.0016679	35	24662	0.00141919	15	0.000410139
AT_CG	CGTAAGG(CCTTACG)	37	31590	0.00117126	29	27042	0.00107241	19	0.000601456
AT_CG	CGTAAGT(ACTTACG)	92	51513	0.00178596	83	45164	0.00183775	23	0.000446489
AT_CG	CGTAATA(TATTACG)	83	43594	0.00190393	69	38374	0.00179809	26	0.000596412
AT_CG	CGTAATC(GATTACG)	93	43066	0.00215948	53	25169	0.00210577	30	0.000696605
AT_CG	CGTAATG(CATTACG)	71	37803	0.00187816	67	32756	0.00204543	17	0.0004497
AT_CG	CGTAATT(AATTACG)	93	55255	0.00168311	79	48348	0.00163399	33	0.000597231
AT_CG	CGTACAA(TTGTACG)	28	34052	0.000822272	25	29704	0.000841637	9	0.000264302
AT_CG	CGTACAC(GTGTACG)	35	33937	0.00103132	26	26229	0.000991269	10	0.000294664
AT_CG	CGTACAG(CTGTACG)	33	34475	0.000957215	24	28442	0.000843823	19	0.000551124
AT_CG	CGTACAT(ATGTACG)	46	41820	0.00109995	40	35752	0.00111882	19	0.000454328
AT_CG	CGTACCA(TGGTACG)	30	33228	0.000902853	20	22899	0.000873401	18	0.000541712
AT_CG	CGTACCC(GGGTACG)	20	25665	0.000779271	14	19584	0.000714869	21	0.000818235
AT_CG	CGTACCG(CGGTACG)	3	3098	0.000968367	2	2361	0.000847099	6	0.00193673
AT_CG	CGTACCT(AGGTACG)	29	33791	0.000858217	26	26618	0.000976783	19	0.00056228
AT_CG	CGTACGA(TCGTACG)	4	3405	0.00117474	3	2812	0.00106686	NA	NA
AT_CG	CGTACGC(GCGTACG)	6	4486	0.00133749	1	3075	0.000325203	7	0.00156041
AT_CG	CGTACGG(CCGTACG)	4	3829	0.00104466	2	3019	0.000662471	4	0.00104466
AT_CG	CGTACGT(ACGTACG)	10	7632	0.00131027	9	5859	0.0015361	2	0.000262055
AT_CG	CGTACTA(TAGTACG)	39	19998	0.0019502	34	17563	0.00193589	12	0.00060006
AT_CG	CGTACTC(GAGTACG)	36	25124	0.00143289	29	20727	0.00139914	20	0.000796052
AT_CG	CGTACTG(CAGTACG)	46	28798	0.00159733	40	24696	0.0016197	23	0.000798667
AT_CG	CGTACTT(AAGTACG)	56	36856	0.00151943	49	32355	0.00151445	25	0.000678316
AT_CG	CGTAGAA(TTCTACG)	52	47893	0.00108575	46	41796	0.00110058	14	0.000292318
AT_CG	CGTAGAC(GTCTACG)	20	25728	0.000777363	19	22037	0.000862186	15	0.000583022
AT_CG	CGTAGAG(CTCTACG)	30	43925	0.000682982	23	32724	0.000702848	15	0.000341491
AT_CG	CGTAGAT(ATCTACG)	45	37292	0.00120669	31	29097	0.0010654	11	0.000294969
AT_CG	CGTAGCA(TGCTACG)	42	36771	0.0011422	36	31557	0.00114079	12	0.000326344
AT_CG	CGTAGCC(GGCTACG)	29	30107	0.000963231	22	24788	0.000887526	11	0.000365364
AT_CG	CGTAGCG(CGCTACG)	10	5333	0.00187512	9	3871	0.00232498	4	0.000750047
AT_CG	CGTAGCT(AGCTACG)	42	43316	0.000969619	33	32283	0.00102221	14	0.000323206
AT_CG	CGTAGGA(TCCTACG)	45	37448	0.00120167	37	30868	0.00119865	12	0.000320444
AT_CG	CGTAGGC(GCCTACG)	33	29954	0.00110169	28	24257	0.00115431	17	0.000567537
AT_CG	CGTAGGG(CCCTACG)	35	28898	0.00121116	25	24594	0.00101651	11	0.000380649
AT_CG	CGTAGGT(ACCTACG)	42	35383	0.00118701	35	28349	0.00123461	15	0.000423932
AT_CG	CGTAGTA(TACTACG)	55	30812	0.00178502	47	25787	0.00182262	16	0.000519278
AT_CG	CGTAGTC(GACTACG)	38	28455	0.00133544	24	21446	0.00111909	13	0.000456862
AT_CG	CGTAGTG(CACTACG)	59	44588	0.00132323	36	27208	0.00132314	20	0.000448551
AT_CG	CGTAGTT(AACTACG)	71	40918	0.00173518	49	32094	0.00152677	25	0.000610978
AT_CG	CGTATAA(TTATACG)	44	44858	0.000980873	40	38649	0.00103496	13	0.000289803
AT_CG	CGTATAC(GTATACG)	36	35560	0.00101237	28	26445	0.0010588	20	0.00056243
AT_CG	CGTATAG(CTATACG)	19	26829	0.000708189	15	22834	0.000656915	9	0.000335458
AT_CG	CGTATAT(ATATACG)	112	75357	0.00148626	84	52355	0.00160443	25	0.000331754
AT_CG	CGTATCA(TGATACG)	37	44535	0.000830807	20	37788	0.000529269	21	0.000471539
AT_CG	CGTATCC(GGATACG)	21	29381	0.000714748	17	24355	0.000698009	12	0.000408427
AT_CG	CGTATCT(AGATACG)	99	60997	0.00162303	56	48033	0.00116587	65	0.00106563
AT_CG	CGTATGA(TCATACG)	50	38690	0.00129232	39	33649	0.00115902	19	0.000491083
AT_CG	CGTATGC(GCATACG)	41	32577	0.00125856	32	26185	0.00122207	20	0.00061393
AT_CG	CGTATGG(CCATACG)	32	30147	0.00106147	26	25644	0.00101388	10	0.000331708
AT_CG	CGTATGT(ACATACG)	113	82624	0.00136764	87	53260	0.0016335	40	0.000484121
AT_CG	CGTATTA(TAATACG)	35	48721	0.000718376	32	42105	0.000760005	19	0.000389976
AT_CG	CGTATTC(GAATACG)	38	43036	0.000882982	35	37387	0.000936154	20	0.000464727
AT_CG	CGTATTG(CAATACG)	33	37222	0.000886572	27	31208	0.000865163	10	0.000268658
AT_CG	CGTATTT(AAATACG)	80	114979	0.000695779	65	94642	0.000686799	31	0.000269614
AT_CG	CTAAAAA(TTTTTAG)	2644	1393145	0.00189786	1297	722776	0.00179447	852	0.000611566
AT_CG	CTAAAAC(GTTTTAG)	1037	489661	0.00211779	790	373927	0.00211271	327	0.000667809
AT_CG	CTAAAAG(CTTTTAG)	966	491845	0.00196403	769	416887	0.00184462	315	0.000640446
AT_CG	CTAAAAT(ATTTTAG)	1600	869851	0.0018394	1391	735815	0.00189042	504	0.00057941
AT_CG	CTAAACA(TGTTTAG)	685	418737	0.00163587	581	358337	0.00162138	227	0.000542106
AT_CG	CTAAACC(GGTTTAG)	374	218282	0.00171338	318	182329	0.0017441	112	0.000513098
AT_CG	CTAAACG(CGTTTAG)	51	38985	0.0013082	42	33451	0.00125557	21	0.000538669
AT_CG	CTAAACT(AGTTTAG)	609	341036	0.00178574	525	296744	0.0017692	188	0.000551261
AT_CG	CTAAAGA(TCTTTAG)	1096	468831	0.00233773	916	389174	0.0023537	368	0.000784931
AT_CG	CTAAAGC(GCTTTAG)	575	262922	0.00218696	502	230068	0.00218196	180	0.000684614
AT_CG	CTAAAGG(CCTTTAG)	651	293290	0.00221965	549	251890	0.00217952	260	0.000886495
AT_CG	CTAAAGT(ACTTTAG)	961	359343	0.00267433	838	303373	0.00276228	302	0.000840423
AT_CG	CTAAATA(TATTTAG)	1475	596869	0.00247123	1292	510548	0.00253061	430	0.000720426
AT_CG	CTAAATC(GATTTAG)	774	302598	0.00255785	699	266211	0.00262574	236	0.000779913
AT_CG	CTAAATG(CATTTAG)	1126	481377	0.00233912	978	401842	0.00243379	319	0.000662682
AT_CG	CTAAATT(AATTTAG)	1961	566770	0.00345996	1743	500062	0.00348557	562	0.000991584
AT_CG	CTAACAA(TTGTTAG)	411	346288	0.00118687	355	292363	0.00121424	171	0.000493809
AT_CG	CTAACAC(GTGTTAG)	452	317935	0.00142167	281	202229	0.00138951	169	0.000531555
AT_CG	CTAACAG(CTGTTAG)	294	284622	0.00103295	235	236381	0.000994158	115	0.000404045
AT_CG	CTAACAT(ATGTTAG)	658	402399	0.00163519	465	300470	0.00154758	225	0.000559147
AT_CG	CTAACCA(TGGTTAG)	312	222659	0.00140125	270	192910	0.00139962	125	0.000561397
AT_CG	CTAACCC(GGGTTAG)	184	169039	0.00108851	146	144190	0.00101255	123	0.000727643
AT_CG	CTAACCG(CGGTTAG)	24	21210	0.00113154	17	16610	0.00102348	20	0.000942951
AT_CG	CTAACCT(AGGTTAG)	296	239313	0.00123687	233	189422	0.00123006	135	0.000564115
AT_CG	CTAACGA(TCGTTAG)	39	35150	0.00110953	28	27542	0.00101663	14	0.000398293
AT_CG	CTAACGC(GCGTTAG)	30	27904	0.00107511	22	20850	0.00105516	8	0.000286697
AT_CG	CTAACGG(CCGTTAG)	25	25990	0.000961908	20	22215	0.000900293	17	0.000654098
AT_CG	CTAACGT(ACGTTAG)	60	50267	0.00119363	49	38116	0.00128555	22	0.000437663
AT_CG	CTAACTA(TAGTTAG)	421	207842	0.00202558	334	171613	0.00194624	141	0.0006784
AT_CG	CTAACTC(GAGTTAG)	431	245038	0.00175891	353	197412	0.00178814	181	0.000738661
AT_CG	CTAACTG(CAGTTAG)	430	263289	0.00163319	333	206690	0.00161111	165	0.000626688
AT_CG	CTAACTT(AAGTTAG)	586	334447	0.00175215	495	283205	0.00174785	222	0.000663782
AT_CG	CTAAGAA(TTCTTAG)	986	496396	0.00198632	893	433175	0.00206152	248	0.000499601
AT_CG	CTAAGAC(GTCTTAG)	418	229436	0.00182186	374	198523	0.00188391	108	0.00047072
AT_CG	CTAAGAG(CTCTTAG)	532	297674	0.00178719	478	264010	0.00181054	139	0.000466954
AT_CG	CTAAGAT(ATCTTAG)	628	319219	0.0019673	547	271631	0.00201376	177	0.000554478
AT_CG	CTAAGCA(TGCTTAG)	503	313137	0.00160633	438	266291	0.00164482	132	0.000421541
AT_CG	CTAAGCC(GGCTTAG)	367	221370	0.00165786	287	178299	0.00160966	122	0.000551114
AT_CG	CTAAGCG(CGCTTAG)	40	26347	0.0015182	36	22191	0.00162228	16	0.00060728
AT_CG	CTAAGCT(AGCTTAG)	351	246763	0.00142242	306	207200	0.00147683	90	0.000364722
AT_CG	CTAAGGA(TCCTTAG)	649	311449	0.00208381	567	270107	0.00209917	187	0.000600419
AT_CG	CTAAGGC(GCCTTAG)	427	214198	0.00199348	333	168059	0.00198145	130	0.000606915
AT_CG	CTAAGGG(CCCTTAG)	432	195155	0.00221363	381	168934	0.00225532	125	0.000640517
AT_CG	CTAAGGT(ACCTTAG)	542	220836	0.00245431	448	184288	0.00243098	137	0.00062037
AT_CG	CTAAGTA(TACTTAG)	757	287404	0.00263392	662	248272	0.00266643	204	0.000709802
AT_CG	CTAAGTC(GACTTAG)	492	206912	0.00237782	431	175620	0.00245416	153	0.000739445
AT_CG	CTAAGTG(CACTTAG)	684	303316	0.00225507	601	260868	0.00230385	197	0.000649488
AT_CG	CTAAGTT(AACTTAG)	829	305139	0.00271679	737	263227	0.00279986	245	0.000802913
AT_CG	CTAATAA(TTATTAG)	938	492683	0.00190386	727	416186	0.00174682	451	0.000915396
AT_CG	CTAATAC(GTATTAG)	481	271633	0.00177077	420	232047	0.00180998	133	0.000489631
AT_CG	CTAATAG(CTATTAG)	367	242341	0.0015144	322	207058	0.00155512	101	0.000416768
AT_CG	CTAATAT(ATATTAG)	887	484204	0.00183187	749	399419	0.00187522	283	0.000584464
AT_CG	CTAATCA(TGATTAG)	442	289269	0.00152799	386	252553	0.00152839	150	0.000518548
AT_CG	CTAATCC(GGATTAG)	263	215553	0.00122012	221	182774	0.00120914	92	0.000426809
AT_CG	CTAATCG(CGATTAG)	48	23847	0.00201283	26	19441	0.00133738	24	0.00100642
AT_CG	CTAATCT(AGATTAG)	541	312124	0.00173329	466	266571	0.00174813	182	0.000583102
AT_CG	CTAATGA(TCATTAG)	533	361554	0.00147419	462	312015	0.0014807	184	0.000508914
AT_CG	CTAATGC(GCATTAG)	398	259955	0.00153103	286	185795	0.00153933	147	0.000565482
AT_CG	CTAATGG(CCATTAG)	369	235943	0.00156394	323	205328	0.00157309	119	0.000504359
AT_CG	CTAATGT(ACATTAG)	748	351113	0.00213037	640	284123	0.00225255	243	0.000692085
AT_CG	CTAATTA(TAATTAG)	669	429529	0.00155752	581	360030	0.00161375	192	0.000447001
AT_CG	CTAATTC(GAATTAG)	488	329249	0.00148216	423	287211	0.00147278	169	0.000513289
AT_CG	CTAATTG(CAATTAG)	465	278161	0.00167169	387	232021	0.00166795	136	0.000488925
AT_CG	CTAATTT(AAATTAG)	2675	1332664	0.00200726	1113	641114	0.00173604	850	0.00063782
AT_CG	CTCAAAA(TTTTGAG)	2937	1330337	0.00220771	1612	679360	0.00237282	749	0.000563015
AT_CG	CTCAAAC(GTTTGAG)	1495	586802	0.00254771	868	330327	0.0026277	437	0.000744715
AT_CG	CTCAAAG(CTTTGAG)	1226	536136	0.00228673	994	434631	0.002287	393	0.000733023
AT_CG	CTCAAAT(ATTTGAG)	1178	593588	0.00198454	994	494332	0.00201079	310	0.000522248
AT_CG	CTCAACA(TGTTGAG)	899	408567	0.00220037	753	343152	0.00219436	265	0.000648608
AT_CG	CTCAACC(GGTTGAG)	579	276463	0.00209431	432	206115	0.00209592	178	0.000643847
AT_CG	CTCAACG(CGTTGAG)	71	40705	0.00174426	64	33434	0.00191422	21	0.000515907
AT_CG	CTCAACT(AGTTGAG)	655	340367	0.00192439	547	280062	0.00195314	208	0.000611105
AT_CG	CTCAAGA(TCTTGAG)	1057	432007	0.00244672	847	346519	0.00244431	320	0.000740729
AT_CG	CTCAAGC(GCTTGAG)	1093	436984	0.00250124	599	253078	0.00236686	356	0.000814675
AT_CG	CTCAAGG(CCTTGAG)	940	387628	0.00242501	732	305538	0.00239577	223	0.000575294
AT_CG	CTCAAGT(ACTTGAG)	1545	570102	0.00271004	870	314794	0.00276371	377	0.000661285
AT_CG	CTCAATA(TATTGAG)	1243	436129	0.00285007	991	347761	0.00284966	331	0.00075895
AT_CG	CTCAATC(GATTGAG)	929	262260	0.00354229	645	195745	0.0032951	317	0.00120872
AT_CG	CTCAATG(CATTGAG)	783	318083	0.00246162	675	267610	0.00252233	246	0.000773383
AT_CG	CTCAATT(AATTGAG)	937	406794	0.00230338	814	351663	0.00231472	310	0.000762056
AT_CG	CTCACAA(TTGTGAG)	825	409120	0.00201652	634	335105	0.00189194	343	0.000838385
AT_CG	CTCACAC(GTGTGAG)	1018	564104	0.00180463	580	314032	0.00184695	320	0.000567271
AT_CG	CTCACAG(CTGTGAG)	878	549831	0.00159685	683	436944	0.00156313	313	0.000569266
AT_CG	CTCACAT(ATGTGAG)	947	451099	0.00209932	775	372343	0.00208141	332	0.00073598
AT_CG	CTCACCA(TGGTGAG)	822	476359	0.00172559	647	362412	0.00178526	293	0.000615082
AT_CG	CTCACCC(GGGTGAG)	679	382302	0.00177608	510	301616	0.00169089	239	0.00062516
AT_CG	CTCACCG(CGGTGAG)	146	88964	0.00164111	89	51262	0.00173618	47	0.000528304
AT_CG	CTCACCT(AGGTGAG)	912	474032	0.00192392	720	379796	0.00189575	300	0.000632869
AT_CG	CTCACGA(TCGTGAG)	106	57568	0.0018413	66	42418	0.00155594	56	0.000972763
AT_CG	CTCACGC(GCGTGAG)	470	299386	0.00156988	84	53615	0.00156673	123	0.000410841
AT_CG	CTCACGG(CCGTGAG)	149	75717	0.00196785	96	56657	0.00169441	60	0.000792424
AT_CG	CTCACGT(ACGTGAG)	154	90169	0.0017079	113	65072	0.00173654	53	0.000587785
AT_CG	CTCACTA(TAGTGAG)	846	346243	0.00244337	642	254025	0.00252731	250	0.000722036
AT_CG	CTCACTC(GAGTGAG)	1697	659530	0.00257304	983	363763	0.00270231	474	0.000718694
AT_CG	CTCACTG(CAGTGAG)	2576	1156366	0.00222767	1112	474173	0.00234514	749	0.000647719
AT_CG	CTCACTT(AAGTGAG)	1261	521367	0.00241864	1041	418374	0.0024882	390	0.000748034
AT_CG	CTCAGAA(TTCTGAG)	1322	699352	0.00189032	1109	562791	0.00197054	330	0.000471865
AT_CG	CTCAGAC(GTCTGAG)	560	335314	0.00167008	440	262266	0.00167769	141	0.000420501
AT_CG	CTCAGAG(CTCTGAG)	893	563957	0.00158345	789	489364	0.0016123	281	0.000498265
AT_CG	CTCAGAT(ATCTGAG)	822	423965	0.00193884	693	349454	0.00198309	219	0.000516552
AT_CG	CTCAGCA(TGCTGAG)	1033	608473	0.00169769	759	446073	0.00170152	294	0.000483177
AT_CG	CTCAGCC(GGCTGAG)	1891	1366293	0.00138404	646	442241	0.00146074	551	0.000403281
AT_CG	CTCAGCG(CGCTGAG)	111	72069	0.00154019	91	56563	0.00160883	47	0.000652153
AT_CG	CTCAGCT(AGCTGAG)	1193	782410	0.00152478	773	456162	0.00169457	320	0.000408993
AT_CG	CTCAGGA(TCCTGAG)	1390	807036	0.00172235	780	444534	0.00175465	373	0.000462185
AT_CG	CTCAGGC(GCCTGAG)	776	458275	0.00169331	570	333349	0.00170992	213	0.000464786
AT_CG	CTCAGGG(CCCTGAG)	826	465975	0.00177263	691	377455	0.00183068	241	0.000517195
AT_CG	CTCAGGT(ACCTGAG)	1134	569520	0.00199115	625	304129	0.00205505	271	0.000475839
AT_CG	CTCAGTA(TACTGAG)	1003	358072	0.00280111	861	300033	0.00286968	265	0.000740075
AT_CG	CTCAGTC(GACTGAG)	1110	380616	0.00291633	855	293168	0.00291642	349	0.000916935
AT_CG	CTCAGTG(CACTGAG)	1302	479453	0.00271559	1142	410701	0.00278061	365	0.000761284
AT_CG	CTCAGTT(AACTGAG)	1460	504590	0.00289344	1311	437833	0.00299429	425	0.000842268
AT_CG	CTCATAA(TTATGAG)	1126	389593	0.0028902	970	321445	0.00301762	348	0.00089324
AT_CG	CTCATAC(GTATGAG)	633	221565	0.00285695	522	182782	0.00285586	186	0.000839483
AT_CG	CTCATAG(CTATGAG)	642	294397	0.00218073	534	234096	0.00228112	187	0.000635197
AT_CG	CTCATAT(ATATGAG)	1044	361498	0.00288798	959	318719	0.00300892	294	0.000813283
AT_CG	CTCATCA(TGATGAG)	1156	436757	0.00264678	961	345346	0.00278272	333	0.000762438
AT_CG	CTCATCC(GGATGAG)	672	355317	0.00189127	574	292167	0.00196463	257	0.000723298
AT_CG	CTCATCG(CGATGAG)	86	46863	0.00183514	75	38253	0.00196063	35	0.000746858
AT_CG	CTCATCT(AGATGAG)	1479	603292	0.00245155	1212	482549	0.00251166	465	0.000770771
AT_CG	CTCATGA(TCATGAG)	1445	484293	0.00298373	1059	342021	0.0030963	446	0.00092093
AT_CG	CTCATGC(GCATGAG)	1635	521416	0.00313569	767	258503	0.00296708	432	0.000828513
AT_CG	CTCATGG(CCATGAG)	1102	383886	0.00287064	902	310467	0.0029053	366	0.000953408
AT_CG	CTCATGT(ACATGAG)	1382	401125	0.00344531	1168	329251	0.00354745	384	0.000957308
AT_CG	CTCATTA(TAATGAG)	935	418100	0.00223631	828	365745	0.00226387	275	0.000657737
AT_CG	CTCATTC(GAATGAG)	1287	499444	0.00257687	1109	417312	0.00265748	404	0.000808899
AT_CG	CTCATTG(CAATGAG)	1084	456348	0.00237538	721	319746	0.00225491	311	0.000681497
AT_CG	CTCATTT(AAATGAG)	1655	862174	0.00191957	1470	746240	0.00196988	501	0.000581089
AT_CG	CTGAAAA(TTTTCAG)	1740	961823	0.00180906	1514	818609	0.00184948	739	0.000768333
AT_CG	CTGAAAC(GTTTCAG)	1063	497734	0.00213568	830	396570	0.00209295	471	0.000946289
AT_CG	CTGAAAG(CTTTCAG)	1027	583569	0.00175986	888	508723	0.00174555	444	0.000760835
AT_CG	CTGAAAT(ATTTCAG)	1266	789630	0.00160328	1094	678172	0.00161316	506	0.000640806
AT_CG	CTGAACA(TGTTCAG)	506	434896	0.0011635	405	367027	0.00110346	222	0.000510467
AT_CG	CTGAACC(GGTTCAG)	282	264249	0.00106718	220	220998	0.000995484	174	0.00065847
AT_CG	CTGAACG(CGTTCAG)	58	51521	0.00112575	41	42399	0.000967004	34	0.000659925
AT_CG	CTGAACT(AGTTCAG)	655	422755	0.00154936	466	356246	0.00130808	329	0.000778229
AT_CG	CTGAAGA(TCTTCAG)	974	577213	0.00168742	797	502828	0.00158504	425	0.000736297
AT_CG	CTGAAGC(GCTTCAG)	690	435918	0.00158287	547	342681	0.00159624	351	0.000805197
AT_CG	CTGAAGG(CCTTCAG)	739	480420	0.00153824	616	400153	0.00153941	311	0.00064735
AT_CG	CTGAAGT(ACTTCAG)	991	520691	0.00190324	786	408783	0.00192278	385	0.000739402
AT_CG	CTGAATA(TATTCAG)	1082	530831	0.00203831	918	440072	0.00208602	353	0.000664995
AT_CG	CTGAATC(GATTCAG)	751	349848	0.00214665	630	301567	0.00208909	244	0.000697446
AT_CG	CTGAATG(CATTCAG)	832	504952	0.00164768	692	405331	0.00170725	286	0.00056639
AT_CG	CTGAATT(AATTCAG)	1117	627168	0.00178102	994	548830	0.00181113	407	0.000648949
AT_CG	CTGACAA(TTGTCAG)	452	410238	0.0011018	368	321715	0.00114387	183	0.000446083
AT_CG	CTGACAC(GTGTCAG)	432	317395	0.00136108	369	266827	0.00138292	205	0.000645883
AT_CG	CTGACAG(CTGTCAG)	378	372616	0.00101445	328	315590	0.00103932	174	0.000466969
AT_CG	CTGACAT(ATGTCAG)	652	402078	0.00162158	571	349777	0.00163247	247	0.000614309
AT_CG	CTGACCA(TGGTCAG)	739	393498	0.00187803	532	269196	0.00197626	230	0.000584501
AT_CG	CTGACCC(GGGTCAG)	437	316494	0.00138075	346	249012	0.00138949	218	0.000688797
AT_CG	CTGACCG(CGGTCAG)	71	44410	0.00159874	50	33950	0.00147275	33	0.000743076
AT_CG	CTGACCT(AGGTCAG)	1273	812984	0.00156584	509	326963	0.00155675	359	0.000441583
AT_CG	CTGACGA(TCGTCAG)	38	38927	0.000976186	29	32143	0.000902218	21	0.000539471
AT_CG	CTGACGC(GCGTCAG)	49	46350	0.00105717	35	33733	0.00103756	39	0.000841424
AT_CG	CTGACGG(CCGTCAG)	44	47984	0.000916972	40	39290	0.00101807	20	0.000416806
AT_CG	CTGACGT(ACGTCAG)	70	59671	0.0011731	59	47031	0.00125449	30	0.000502757
AT_CG	CTGACTA(TAGTCAG)	520	231078	0.00225032	441	193334	0.00228103	145	0.000627494
AT_CG	CTGACTC(GAGTCAG)	794	364878	0.00217607	596	303246	0.0019654	375	0.00102774
AT_CG	CTGACTG(CAGTCAG)	682	365695	0.00186494	581	303149	0.00191655	263	0.000719179
AT_CG	CTGACTT(AAGTCAG)	1033	538128	0.00191962	812	409620	0.00198233	375	0.00069686
AT_CG	CTGAGAA(TTCTCAG)	999	754038	0.00132487	832	605658	0.00137371	298	0.000395206
AT_CG	CTGAGAC(GTCTCAG)	678	507196	0.00133676	470	334428	0.00140538	221	0.000435729
AT_CG	CTGAGAG(CTCTCAG)	695	523179	0.00132842	597	430987	0.00138519	238	0.000454911
AT_CG	CTGAGAT(ATCTCAG)	1141	735153	0.00155206	703	429021	0.00163861	351	0.000477452
AT_CG	CTGAGCA(TGCTCAG)	547	495241	0.00110451	468	407104	0.00114958	178	0.000359421
AT_CG	CTGAGCC(GGCTCAG)	491	463830	0.00105858	376	365117	0.00102981	184	0.000396697
AT_CG	CTGAGCG(CGCTCAG)	75	69444	0.00108001	57	50290	0.00113343	31	0.000446403
AT_CG	CTGAGCT(AGCTCAG)	586	533214	0.001099	465	416617	0.00111613	195	0.000365707
AT_CG	CTGAGGA(TCCTCAG)	698	563048	0.00123968	542	442766	0.00122412	248	0.00044046
AT_CG	CTGAGGC(GCCTCAG)	1391	1198155	0.00116095	528	432183	0.0012217	446	0.000372239
AT_CG	CTGAGGG(CCCTCAG)	667	433768	0.00153769	558	348063	0.00160316	210	0.00048413
AT_CG	CTGAGGT(ACCTCAG)	1167	784045	0.00148843	571	368617	0.00154903	354	0.000451505
AT_CG	CTGAGTA(TACTCAG)	1030	532075	0.00193582	570	287760	0.00198082	289	0.000543157
AT_CG	CTGAGTC(GACTCAG)	671	360573	0.00186093	572	298373	0.00191706	215	0.000596273
AT_CG	CTGAGTG(CACTCAG)	768	430287	0.00178486	660	349782	0.00188689	256	0.000594952
AT_CG	CTGAGTT(AACTCAG)	885	492115	0.00179836	736	399786	0.00184098	294	0.000597421
AT_CG	CTGATAA(TTATCAG)	624	437569	0.00142606	513	357956	0.00143314	217	0.000495922
AT_CG	CTGATAC(GTATCAG)	349	246137	0.00141791	282	200868	0.00140391	124	0.000503784
AT_CG	CTGATAG(CTATCAG)	296	239306	0.00123691	261	207067	0.00126046	104	0.00043459
AT_CG	CTGATAT(ATATCAG)	747	375146	0.00199122	658	328932	0.00200041	238	0.00063442
AT_CG	CTGATCA(TGATCAG)	431	286752	0.00150304	367	240668	0.00152492	135	0.00047079
AT_CG	CTGATCC(GGATCAG)	250	229205	0.00109073	210	190876	0.00110019	118	0.000514823
AT_CG	CTGATCG(CGATCAG)	29	30559	0.000948984	25	24063	0.00103894	8	0.000261789
AT_CG	CTGATCT(AGATCAG)	624	414522	0.00150535	463	299942	0.00154363	201	0.000484896
AT_CG	CTGATGA(TCATCAG)	644	443659	0.00145157	530	367432	0.00144244	291	0.000655909
AT_CG	CTGATGC(GCATCAG)	389	286065	0.00135983	319	243055	0.00131246	182	0.000636219
AT_CG	CTGATGG(CCATCAG)	623	437104	0.00142529	425	309839	0.00137168	215	0.000491874
AT_CG	CTGATGT(ACATCAG)	619	378612	0.00163492	545	326598	0.00166872	224	0.000591635
AT_CG	CTGATTA(TAATCAG)	386	334636	0.00115349	341	295109	0.00115551	133	0.000397447
AT_CG	CTGATTC(GAATCAG)	441	355527	0.00124041	380	312270	0.0012169	154	0.00043316
AT_CG	CTGATTG(CAATCAG)	386	327333	0.00117923	288	253151	0.00113766	142	0.000433809
AT_CG	CTGATTT(AAATCAG)	901	726842	0.00123961	743	612429	0.0012132	321	0.000441637
AT_CG	CTTAAAA(TTTTAAG)	1858	1011366	0.00183712	1604	862471	0.00185977	606	0.00059919
AT_CG	CTTAAAC(GTTTAAG)	834	350695	0.00237813	677	279826	0.00241936	282	0.000804118
AT_CG	CTTAAAG(CTTTAAG)	1032	493967	0.00208921	819	389407	0.0021032	346	0.000700452
AT_CG	CTTAAAT(ATTTAAG)	1480	629475	0.00235117	1246	539374	0.00231009	416	0.000660868
AT_CG	CTTAACA(TGTTAAG)	810	384491	0.00210668	676	333689	0.00202584	242	0.000629404
AT_CG	CTTAACC(GGTTAAG)	381	221271	0.00172187	345	195145	0.00176792	129	0.000582996
AT_CG	CTTAACG(CGTTAAG)	62	38793	0.00159823	53	33234	0.00159475	34	0.000876447
AT_CG	CTTAACT(AGTTAAG)	640	333338	0.00191997	566	291546	0.00194137	236	0.00070799
AT_CG	CTTAAGA(TCTTAAG)	1135	378786	0.00299641	1011	332357	0.00304191	306	0.000807844
AT_CG	CTTAAGC(GCTTAAG)	677	235930	0.0028695	539	187262	0.00287832	223	0.000945196
AT_CG	CTTAAGG(CCTTAAG)	745	273427	0.00272468	608	222883	0.00272789	230	0.000841175
AT_CG	CTTAAGT(ACTTAAG)	1099	314232	0.00349742	982	273820	0.0035863	358	0.00113929
AT_CG	CTTAATA(TATTAAG)	1366	465605	0.00293382	1238	410586	0.0030152	389	0.000835472
AT_CG	CTTAATC(GATTAAG)	950	299988	0.00316679	790	233524	0.00338295	303	0.00101004
AT_CG	CTTAATG(CATTAAG)	922	344817	0.00267388	830	307493	0.00269925	296	0.000858426
AT_CG	CTTAATT(AATTAAG)	1516	563780	0.00268899	1327	500568	0.00265099	527	0.000934762
[truncated: 22,576 more rows]
