# Supplementary material for: Extremely rare variants reveal patterns of germline mutation rate heterogeneity in humans
Source: Nat Commun. 2018 Sep 14;9:3753. doi: 10.1038/s41467-018-05936-5 (PMC6138700; doi:10.1038/s41467-018-05936-5)
Supplement: Supplementary file 4 — Supplementary Data 2 [file 41467_2018_5936_MOESM4_ESM.xlsx]

## Sheet: Sheet1
Cov	Est	SE	Z	pval	Sequence	Category
(Intercept)	-6.84552	0.0630291	-108.609	0	AAAAAAA	A>C
DP	0.0769461	0.002004	38.3969	0	AAAAAAA	A>C
H3K4me1	0.0026662	0.022738	0.1173	0.9067	AAAAAAA	A>C
H3K4me3	0.0259901	0.018153	1.4317	0.1522	AAAAAAA	A>C
H3K9ac	0.0173496	0.0176604	0.9824	0.3259	AAAAAAA	A>C
H3K9me3	0.0422892	0.0161939	2.6114	0.009016	AAAAAAA	A>C
H3K27ac	0.0418843	0.0252752	1.6571	0.09749	AAAAAAA	A>C
H3K27me3	-0.0133329	0.0166139	-0.8025	0.4223	AAAAAAA	A>C
H3K36me3	0.064603	0.0164798	3.9201	8.85e-05	AAAAAAA	A>C
EXON	-1.37406	0.500016	-2.748	0.005995	AAAAAAA	A>C
CpGI	0.217097	0.18116	1.1984	0.2308	AAAAAAA	A>C
RR	-0.0022845	0.0023809	-0.9595	0.3373	AAAAAAA	A>C
LAMIN	0.0272811	0.0134908	2.0222	0.04316	AAAAAAA	A>C
DHS	0.0180657	0.0230571	0.7835	0.4333	AAAAAAA	A>C
TIME	-0.0339417	0.0074519	-4.5547	5.24e-06	AAAAAAA	A>C
GC	0.507034	0.142898	3.5482	0.0003879	AAAAAAA	A>C
(Intercept)	-6.72993	0.177096	-38.0015	0	AAAAAAC	A>C
DP	0.0214715	0.0088766	2.4189	0.01557	AAAAAAC	A>C
H3K4me1	0.0337504	0.0541466	0.6233	0.5331	AAAAAAC	A>C
H3K4me3	-0.0477975	0.0442499	-1.0802	0.2801	AAAAAAC	A>C
H3K9ac	-0.0793864	0.0438822	-1.8091	0.07044	AAAAAAC	A>C
H3K9me3	0.077896	0.0377317	2.0645	0.03897	AAAAAAC	A>C
H3K27ac	0.0487803	0.0587324	0.8306	0.4062	AAAAAAC	A>C
H3K27me3	-0.0599854	0.0415218	-1.4447	0.1486	AAAAAAC	A>C
H3K36me3	0.258953	0.0410968	6.3011	2.956e-10	AAAAAAC	A>C
EXON	-0.599328	0.317403	-1.8882	0.059	AAAAAAC	A>C
CpGI	-0.415383	0.356115	-1.1664	0.2434	AAAAAAC	A>C
RR	-0.010528	0.0064978	-1.6202	0.1052	AAAAAAC	A>C
LAMIN	-0.0521381	0.032199	-1.6192	0.1054	AAAAAAC	A>C
DHS	-0.163367	0.0539147	-3.0301	0.002445	AAAAAAC	A>C
TIME	0.0345181	0.017956	1.9224	0.05456	AAAAAAC	A>C
GC	2.47175	0.36094	6.8481	7.48e-12	AAAAAAC	A>C
(Intercept)	-6.98417	0.231324	-30.1922	3e-200	AAAAAAG	A>C
DP	0.0684082	0.0094133	7.2672	3.67e-13	AAAAAAG	A>C
H3K4me1	0.0515974	0.078345	0.6586	0.51	AAAAAAG	A>C
H3K4me3	-0.0233569	0.0582584	-0.4009	0.688	AAAAAAG	A>C
H3K9ac	0.0041312	0.0616093	0.0671	0.947	AAAAAAG	A>C
H3K9me3	0.0625873	0.049028	1.2766	0.202	AAAAAAG	A>C
H3K27ac	-0.142008	0.0893047	-1.5902	0.112	AAAAAAG	A>C
H3K27me3	-0.0255932	0.0553319	-0.4625	0.644	AAAAAAG	A>C
H3K36me3	0.081729	0.0609499	1.3409	0.18	AAAAAAG	A>C
EXON	-0.516657	0.448544	-1.1519	0.249	AAAAAAG	A>C
CpGI	-0.0057789	0.582756	-0.0099	0.992	AAAAAAG	A>C
RR	0.0101819	0.0073349	1.3881	0.165	AAAAAAG	A>C
LAMIN	0.0419372	0.042447	0.988	0.323	AAAAAAG	A>C
DHS	0.0486552	0.0713083	0.6823	0.495	AAAAAAG	A>C
TIME	-0.0534678	0.024298	-2.2005	0.0278	AAAAAAG	A>C
GC	-0.824195	0.51475	-1.6012	0.109	AAAAAAG	A>C
(Intercept)	-6.79452	0.150273	-45.2145	0	AAAAAAT	A>C
DP	0.0559275	0.0065144	8.5852	9.07e-18	AAAAAAT	A>C
H3K4me1	-0.0722272	0.0541393	-1.3341	0.182	AAAAAAT	A>C
H3K4me3	0.055637	0.0355078	1.5669	0.117	AAAAAAT	A>C
H3K9ac	-0.0633584	0.0407094	-1.5564	0.12	AAAAAAT	A>C
H3K9me3	0.0186352	0.0312187	0.5969	0.551	AAAAAAT	A>C
H3K27ac	0.0418846	0.0561206	0.7463	0.455	AAAAAAT	A>C
H3K27me3	0.0182594	0.0353921	0.5159	0.606	AAAAAAT	A>C
H3K36me3	-0.0326318	0.0400395	-0.815	0.415	AAAAAAT	A>C
EXON	-0.507072	0.354392	-1.4308	0.152	AAAAAAT	A>C
CpGI	0.137466	0.41045	0.3349	0.738	AAAAAAT	A>C
RR	0.0049323	0.0048708	1.0126	0.311	AAAAAAT	A>C
LAMIN	0.0150294	0.0265993	0.565	0.572	AAAAAAT	A>C
DHS	-0.0476287	0.052422	-0.9086	0.364	AAAAAAT	A>C
TIME	-0.053417	0.0153008	-3.4911	0.000481	AAAAAAT	A>C
GC	0.462897	0.326101	1.4195	0.156	AAAAAAT	A>C
(Intercept)	-6.7916	0.179287	-37.8811	0	AAAAACA	A>C
DP	0.0214326	0.0093379	2.2952	0.02172	AAAAACA	A>C
H3K4me1	0.0476294	0.0526167	0.9052	0.3654	AAAAACA	A>C
H3K4me3	0.0292183	0.0408849	0.7146	0.4748	AAAAACA	A>C
H3K9ac	-0.0584376	0.0423978	-1.3783	0.1681	AAAAACA	A>C
H3K9me3	0.0143543	0.0357018	0.4021	0.6876	AAAAACA	A>C
H3K27ac	-0.0604779	0.0582777	-1.0378	0.2994	AAAAACA	A>C
H3K27me3	-0.0784174	0.0392775	-1.9965	0.04588	AAAAACA	A>C
H3K36me3	0.171868	0.0416802	4.1235	3.732e-05	AAAAACA	A>C
EXON	-0.628819	0.302353	-2.0798	0.03755	AAAAACA	A>C
CpGI	0.478263	0.293372	1.6302	0.1031	AAAAACA	A>C
RR	-0.0015281	0.0057767	-0.2645	0.7914	AAAAACA	A>C
LAMIN	-0.0379333	0.0306864	-1.2362	0.2164	AAAAACA	A>C
DHS	-0.0611182	0.0479115	-1.2756	0.2021	AAAAACA	A>C
TIME	0.0052271	0.0173595	0.3011	0.7633	AAAAACA	A>C
GC	1.93252	0.356391	5.4225	5.88e-08	AAAAACA	A>C
(Intercept)	-6.73075	0.267286	-25.1818	6.33e-140	AAAAACC	A>C
DP	0.0550594	0.0102766	5.3577	8.43e-08	AAAAACC	A>C
H3K4me1	0.100671	0.0873543	1.1524	0.249	AAAAACC	A>C
H3K4me3	0.0813884	0.0667588	1.2191	0.223	AAAAACC	A>C
H3K9ac	-0.038154	0.0722875	-0.5278	0.598	AAAAACC	A>C
H3K9me3	-0.0257441	0.0589618	-0.4366	0.662	AAAAACC	A>C
H3K27ac	0.0808211	0.0927937	0.871	0.384	AAAAACC	A>C
H3K27me3	-0.110249	0.0651216	-1.693	0.0905	AAAAACC	A>C
H3K36me3	0.0957332	0.072389	1.3225	0.186	AAAAACC	A>C
EXON	-1.11141	0.501981	-2.214	0.0268	AAAAACC	A>C
CpGI	0.890556	0.26953	3.3041	0.000953	AAAAACC	A>C
RR	0.0034765	0.0092442	0.3761	0.707	AAAAACC	A>C
LAMIN	-0.033889	0.0501224	-0.6761	0.499	AAAAACC	A>C
DHS	0.0171901	0.0745255	0.2307	0.818	AAAAACC	A>C
TIME	-0.0419157	0.0285188	-1.4698	0.142	AAAAACC	A>C
GC	0.799476	0.606744	1.3177	0.188	AAAAACC	A>C
(Intercept)	-5.9661	0.825018	-7.2315	4.78e-13	AAAAACG	A>C
DP	-0.0327133	0.0456355	-0.7168	0.473	AAAAACG	A>C
H3K4me1	-0.324201	0.24561	-1.32	0.187	AAAAACG	A>C
H3K4me3	0.136061	0.173412	0.7846	0.433	AAAAACG	A>C
H3K9ac	0.141616	0.18465	0.7669	0.443	AAAAACG	A>C
H3K9me3	-0.0798506	0.161741	-0.4937	0.622	AAAAACG	A>C
H3K27ac	-0.0006561	0.250279	-0.0026	0.998	AAAAACG	A>C
H3K27me3	-0.30513	0.175945	-1.7342	0.0829	AAAAACG	A>C
H3K36me3	0.0371543	0.192139	0.1934	0.847	AAAAACG	A>C
EXON	-1.10816	1.00514	-1.1025	0.27	AAAAACG	A>C
CpGI	0.698139	0.353496	1.975	0.0483	AAAAACG	A>C
RR	0.0039983	0.0230532	0.1734	0.862	AAAAACG	A>C
LAMIN	0.261653	0.136095	1.9226	0.0545	AAAAACG	A>C
DHS	0.207113	0.182837	1.1328	0.257	AAAAACG	A>C
TIME	0.0578142	0.077699	0.7441	0.457	AAAAACG	A>C
GC	-0.102403	1.58281	-0.0647	0.948	AAAAACG	A>C
(Intercept)	-6.03333	0.220668	-27.3413	1.37e-164	AAAAACT	A>C
DP	0.0066476	0.0028219	2.3557	0.0185	AAAAACT	A>C
H3K4me1	-0.0569954	0.0840908	-0.6778	0.498	AAAAACT	A>C
H3K4me3	-0.0380047	0.0586676	-0.6478	0.517	AAAAACT	A>C
H3K9ac	-0.0624453	0.0649228	-0.9618	0.336	AAAAACT	A>C
H3K9me3	0.0427112	0.0483748	0.8829	0.377	AAAAACT	A>C
H3K27ac	0.0602116	0.0866964	0.6945	0.487	AAAAACT	A>C
H3K27me3	0.0797024	0.0561161	1.4203	0.156	AAAAACT	A>C
H3K36me3	0.13103	0.065171	2.0106	0.0444	AAAAACT	A>C
EXON	-0.560595	0.355757	-1.5758	0.115	AAAAACT	A>C
CpGI	0.730381	0.38582	1.8931	0.0583	AAAAACT	A>C
RR	-0.0070017	0.0090586	-0.7729	0.44	AAAAACT	A>C
LAMIN	0.0427909	0.0421973	1.0141	0.311	AAAAACT	A>C
DHS	-0.0378389	0.0728219	-0.5196	0.603	AAAAACT	A>C
TIME	-0.0158984	0.0244953	-0.649	0.516	AAAAACT	A>C
GC	-0.106727	0.557308	-0.1915	0.848	AAAAACT	A>C
(Intercept)	-6.14587	0.177141	-34.6948	9.43e-264	AAAAAGA	A>C
DP	0.012237	0.0035352	3.4614	0.000537	AAAAAGA	A>C
H3K4me1	0.0287793	0.067412	0.4269	0.669	AAAAAGA	A>C
H3K4me3	-0.0300718	0.0485001	-0.62	0.535	AAAAAGA	A>C
H3K9ac	0.001889	0.0529073	0.0357	0.972	AAAAAGA	A>C
H3K9me3	0.059289	0.0400507	1.4803	0.139	AAAAAGA	A>C
H3K27ac	0.0849642	0.0709523	1.1975	0.231	AAAAAGA	A>C
H3K27me3	-0.0904589	0.0467186	-1.9363	0.0528	AAAAAGA	A>C
H3K36me3	-0.0241405	0.0542605	-0.4449	0.656	AAAAAGA	A>C
EXON	-0.477947	0.318089	-1.5026	0.133	AAAAAGA	A>C
CpGI	1.01869	0.296337	3.4376	0.000587	AAAAAGA	A>C
RR	0.004122	0.006467	0.6374	0.524	AAAAAGA	A>C
LAMIN	0.0445635	0.035018	1.2726	0.203	AAAAAGA	A>C
DHS	-0.0820997	0.0622997	-1.3178	0.188	AAAAAGA	A>C
TIME	-0.0518899	0.0201894	-2.5702	0.0102	AAAAAGA	A>C
GC	-0.691361	0.435612	-1.5871	0.112	AAAAAGA	A>C
(Intercept)	-6.65178	0.315104	-21.1098	6.47e-99	AAAAAGC	A>C
DP	0.0417923	0.0104864	3.9854	6.74e-05	AAAAAGC	A>C
H3K4me1	0.121269	0.106856	1.1349	0.256	AAAAAGC	A>C
H3K4me3	-0.100566	0.0830284	-1.2112	0.226	AAAAAGC	A>C
H3K9ac	0.0414181	0.0861208	0.4809	0.631	AAAAAGC	A>C
H3K9me3	0.0051584	0.0689452	0.0748	0.94	AAAAAGC	A>C
H3K27ac	-0.215028	0.123574	-1.7401	0.0818	AAAAAGC	A>C
H3K27me3	-0.0357976	0.0761576	-0.47	0.638	AAAAAGC	A>C
H3K36me3	0.000892	0.0928083	0.0096	0.992	AAAAAGC	A>C
EXON	-0.353767	0.411713	-0.8593	0.39	AAAAAGC	A>C
CpGI	0.731533	0.31905	2.2929	0.0219	AAAAAGC	A>C
RR	0.0099864	0.0103473	0.9651	0.334	AAAAAGC	A>C
LAMIN	0.0697117	0.0599227	1.1634	0.245	AAAAAGC	A>C
DHS	0.0800862	0.0875037	0.9152	0.36	AAAAAGC	A>C
TIME	-0.0720181	0.0348399	-2.0671	0.0387	AAAAAGC	A>C
GC	-0.302837	0.75136	-0.4031	0.687	AAAAAGC	A>C
(Intercept)	-7.34385	0.292863	-25.0761	9.07e-139	AAAAAGG	A>C
DP	0.0421638	0.0104981	4.0163	5.91e-05	AAAAAGG	A>C
H3K4me1	-0.233497	0.105735	-2.2083	0.0272	AAAAAGG	A>C
H3K4me3	0.139208	0.0709231	1.9628	0.0497	AAAAAGG	A>C
H3K9ac	-0.0713801	0.0801609	-0.8905	0.373	AAAAAGG	A>C
H3K9me3	0.0351828	0.0620493	0.567	0.571	AAAAAGG	A>C
H3K27ac	-0.0252602	0.109241	-0.2312	0.817	AAAAAGG	A>C
H3K27me3	-0.0622902	0.0680341	-0.9156	0.36	AAAAAGG	A>C
H3K36me3	-0.0637147	0.0861373	-0.7397	0.459	AAAAAGG	A>C
EXON	-0.179633	0.356829	-0.5034	0.615	AAAAAGG	A>C
CpGI	0.531857	0.36577	1.4541	0.146	AAAAAGG	A>C
RR	-0.0160073	0.0113754	-1.4072	0.159	AAAAAGG	A>C
LAMIN	0.0182301	0.0549477	0.3318	0.74	AAAAAGG	A>C
DHS	0.192323	0.0783763	2.4538	0.0141	AAAAAGG	A>C
TIME	-0.127826	0.0319862	-3.9963	6.43e-05	AAAAAGG	A>C
GC	1.50898	0.664121	2.2722	0.0231	AAAAAGG	A>C
(Intercept)	-6.84959	0.238146	-28.7622	6.38e-182	AAAAAGT	A>C
DP	0.0748764	0.0098416	7.6082	2.78e-14	AAAAAGT	A>C
H3K4me1	0.144385	0.0777319	1.8575	0.0632	AAAAAGT	A>C
H3K4me3	0.0424247	0.0552479	0.7679	0.443	AAAAAGT	A>C
H3K9ac	-0.0670832	0.0626964	-1.07	0.285	AAAAAGT	A>C
H3K9me3	0.006183	0.0482105	0.1282	0.898	AAAAAGT	A>C
H3K27ac	-0.134682	0.0876624	-1.5364	0.124	AAAAAGT	A>C
H3K27me3	-0.0356539	0.0553813	-0.6438	0.52	AAAAAGT	A>C
H3K36me3	-0.0189209	0.0645088	-0.2933	0.769	AAAAAGT	A>C
EXON	-0.18574	0.318567	-0.583	0.56	AAAAAGT	A>C
CpGI	0.838008	0.362874	2.3094	0.0209	AAAAAGT	A>C
RR	-0.0047984	0.0083581	-0.5741	0.566	AAAAAGT	A>C
LAMIN	0.0576062	0.0412866	1.3953	0.163	AAAAAGT	A>C
DHS	0.0490179	0.0686017	0.7145	0.475	AAAAAGT	A>C
TIME	-0.0427376	0.0239966	-1.781	0.0749	AAAAAGT	A>C
GC	0.188466	0.536369	0.3514	0.725	AAAAAGT	A>C
(Intercept)	-6.57264	0.159746	-41.1444	0	AAAAATA	A>C
DP	0.0522662	0.0075532	6.9197	4.52e-12	AAAAATA	A>C
H3K4me1	-0.003173	0.0550499	-0.0576	0.954	AAAAATA	A>C
H3K4me3	0.029408	0.036117	0.8142	0.4155	AAAAATA	A>C
H3K9ac	-0.0446282	0.0417147	-1.0698	0.2847	AAAAATA	A>C
H3K9me3	0.0005257	0.0316561	0.0166	0.9867	AAAAATA	A>C
H3K27ac	-0.0018163	0.058365	-0.0311	0.9752	AAAAATA	A>C
H3K27me3	0.0026523	0.0359737	0.0737	0.9412	AAAAATA	A>C
H3K36me3	-0.126022	0.041829	-3.0128	0.002589	AAAAATA	A>C
EXON	0.406363	0.259408	1.5665	0.1172	AAAAATA	A>C
CpGI	0.123041	0.449432	0.2738	0.7843	AAAAATA	A>C
RR	0.0046064	0.0049129	0.9376	0.3484	AAAAATA	A>C
LAMIN	0.0280641	0.0269204	1.0425	0.2972	AAAAATA	A>C
DHS	-0.0186797	0.0541613	-0.3449	0.7302	AAAAATA	A>C
TIME	-0.0542079	0.0155789	-3.4796	0.0005022	AAAAATA	A>C
GC	-0.208253	0.331914	-0.6274	0.5304	AAAAATA	A>C
(Intercept)	-6.46659	0.246413	-26.2429	8.62e-152	AAAAATC	A>C
DP	0.0671011	0.0092196	7.2781	3.39e-13	AAAAATC	A>C
H3K4me1	-0.0895583	0.0888801	-1.0076	0.314	AAAAATC	A>C
H3K4me3	-0.0423442	0.0590585	-0.717	0.473	AAAAATC	A>C
H3K9ac	0.0519029	0.0659426	0.7871	0.431	AAAAATC	A>C
H3K9me3	0.016128	0.0494565	0.3261	0.744	AAAAATC	A>C
H3K27ac	0.0207599	0.0913848	0.2272	0.82	AAAAATC	A>C
H3K27me3	0.0358209	0.0570142	0.6283	0.53	AAAAATC	A>C
H3K36me3	-0.100327	0.0726628	-1.3807	0.167	AAAAATC	A>C
EXON	-0.0607296	0.335587	-0.181	0.856	AAAAATC	A>C
CpGI	0.0976823	0.583372	0.1674	0.867	AAAAATC	A>C
RR	0.0144771	0.0072305	2.0022	0.0453	AAAAATC	A>C
LAMIN	-0.0040099	0.0427285	-0.0938	0.925	AAAAATC	A>C
DHS	0.0205082	0.0744876	0.2753	0.783	AAAAATC	A>C
TIME	-0.0791457	0.0250282	-3.1623	0.00157	AAAAATC	A>C
GC	-0.715063	0.577404	-1.2384	0.216	AAAAATC	A>C
(Intercept)	-6.5191	0.227969	-28.5965	7.44e-180	AAAAATG	A>C
DP	0.0590671	0.0095653	6.1751	6.61e-10	AAAAATG	A>C
H3K4me1	-0.0352115	0.0770359	-0.4571	0.648	AAAAATG	A>C
H3K4me3	-0.0227138	0.0522364	-0.4348	0.664	AAAAATG	A>C
H3K9ac	0.0101684	0.0587857	0.173	0.863	AAAAATG	A>C
H3K9me3	0.0661053	0.043879	1.5065	0.132	AAAAATG	A>C
H3K27ac	0.0870231	0.0785788	1.1075	0.268	AAAAATG	A>C
H3K27me3	-0.0551217	0.0513146	-1.0742	0.283	AAAAATG	A>C
H3K36me3	-0.112657	0.0646189	-1.7434	0.0813	AAAAATG	A>C
EXON	-0.601568	0.379485	-1.5852	0.113	AAAAATG	A>C
CpGI	-0.0952986	0.581607	-0.1639	0.87	AAAAATG	A>C
RR	0.003462	0.0072073	0.4803	0.631	AAAAATG	A>C
LAMIN	0.0400408	0.0382796	1.046	0.296	AAAAATG	A>C
DHS	0.132707	0.0608271	2.1817	0.0291	AAAAATG	A>C
TIME	-0.0147726	0.0224405	-0.6583	0.51	AAAAATG	A>C
GC	-0.753899	0.513685	-1.4676	0.142	AAAAATG	A>C
(Intercept)	-6.02102	0.140415	-42.8802	0	AAAAATT	A>C
DP	0.068668	0.0064457	10.6533	1.68e-26	AAAAATT	A>C
H3K4me1	-0.0124424	0.0476924	-0.2609	0.794	AAAAATT	A>C
H3K4me3	0.0314608	0.0323671	0.972	0.331	AAAAATT	A>C
H3K9ac	-0.0170805	0.0360156	-0.4743	0.635	AAAAATT	A>C
H3K9me3	0.0063503	0.0283834	0.2237	0.823	AAAAATT	A>C
H3K27ac	-0.0736786	0.0525274	-1.4027	0.161	AAAAATT	A>C
H3K27me3	-0.0760081	0.0330227	-2.3017	0.0214	AAAAATT	A>C
H3K36me3	0.0064449	0.0346365	0.1861	0.852	AAAAATT	A>C
EXON	-0.497532	0.302257	-1.6461	0.0998	AAAAATT	A>C
CpGI	-0.264866	0.709226	-0.3735	0.709	AAAAATT	A>C
RR	0.0054358	0.0044327	1.2263	0.22	AAAAATT	A>C
LAMIN	0.0188245	0.0240568	0.7825	0.434	AAAAATT	A>C
DHS	-0.0288158	0.0505278	-0.5703	0.568	AAAAATT	A>C
TIME	-0.045669	0.013786	-3.3127	0.000924	AAAAATT	A>C
GC	-0.763783	0.294152	-2.5966	0.00942	AAAAATT	A>C
(Intercept)	-6.90015	0.124137	-55.5848	0	AAAACAA	A>C
DP	0.0019586	0.001072	1.8271	0.0677	AAAACAA	A>C
H3K4me1	0.0088687	0.047428	0.187	0.852	AAAACAA	A>C
H3K4me3	0.0668494	0.0363451	1.8393	0.0659	AAAACAA	A>C
H3K9ac	-0.209634	0.0385383	-5.4396	5.34e-08	AAAACAA	A>C
H3K9me3	-0.0263114	0.0323721	-0.8128	0.416	AAAACAA	A>C
H3K27ac	0.0581993	0.0506532	1.149	0.251	AAAACAA	A>C
H3K27me3	-0.114659	0.0348172	-3.2932	0.000991	AAAACAA	A>C
H3K36me3	0.199483	0.036949	5.3989	6.71e-08	AAAACAA	A>C
EXON	-1.00909	0.352968	-2.8589	0.00425	AAAACAA	A>C
CpGI	0.154198	0.305204	0.5052	0.613	AAAACAA	A>C
RR	0.0058348	0.004743	1.2302	0.219	AAAACAA	A>C
LAMIN	-0.0549355	0.0276924	-1.9838	0.0473	AAAACAA	A>C
DHS	-0.284348	0.045483	-6.2517	4.06e-10	AAAACAA	A>C
TIME	0.0108695	0.0155961	0.6969	0.486	AAAACAA	A>C
GC	3.14784	0.307664	10.2314	1.43e-24	AAAACAA	A>C
(Intercept)	-6.28774	0.215269	-29.2087	1.5e-187	AAAACAC	A>C
DP	0.0158353	0.0047221	3.3534	0.000798	AAAACAC	A>C
H3K4me1	-0.0745489	0.0780437	-0.9552	0.339	AAAACAC	A>C
H3K4me3	0.0653881	0.058525	1.1173	0.264	AAAACAC	A>C
H3K9ac	-0.0993955	0.061679	-1.6115	0.107	AAAACAC	A>C
H3K9me3	-0.140738	0.0525517	-2.6781	0.0074	AAAACAC	A>C
H3K27ac	0.0091231	0.0825822	0.1105	0.912	AAAACAC	A>C
H3K27me3	-0.234823	0.0579641	-4.0512	5.1e-05	AAAACAC	A>C
H3K36me3	0.270284	0.0608093	4.4448	8.8e-06	AAAACAC	A>C
EXON	-0.812047	0.409348	-1.9838	0.0473	AAAACAC	A>C
CpGI	-0.333949	0.504221	-0.6623	0.508	AAAACAC	A>C
RR	-0.0015829	0.0082808	-0.1912	0.848	AAAACAC	A>C
LAMIN	0.0570321	0.043571	1.3089	0.191	AAAACAC	A>C
DHS	-0.324258	0.070309	-4.6119	3.99e-06	AAAACAC	A>C
TIME	0.0184717	0.0249705	0.7397	0.459	AAAACAC	A>C
GC	1.26816	0.522085	2.429	0.0151	AAAACAC	A>C
(Intercept)	-7.25572	0.229999	-31.5468	1.99e-218	AAAACAG	A>C
DP	0.0778255	0.0083494	9.3211	1.15e-20	AAAACAG	A>C
H3K4me1	-0.0529561	0.0793432	-0.6674	0.504	AAAACAG	A>C
H3K4me3	-0.0112838	0.0594049	-0.1899	0.849	AAAACAG	A>C
H3K9ac	-0.149296	0.0633049	-2.3584	0.0184	AAAACAG	A>C
H3K9me3	-0.028209	0.0497075	-0.5675	0.57	AAAACAG	A>C
H3K27ac	-0.0054265	0.0837955	-0.0648	0.948	AAAACAG	A>C
H3K27me3	-0.21467	0.0570029	-3.766	0.000166	AAAACAG	A>C
H3K36me3	0.10926	0.0644822	1.6944	0.0902	AAAACAG	A>C
EXON	-0.953133	0.409976	-2.3249	0.0201	AAAACAG	A>C
CpGI	0.595874	0.361946	1.6463	0.0997	AAAACAG	A>C
RR	0.0018342	0.0080588	0.2276	0.82	AAAACAG	A>C
LAMIN	-0.01155	0.0432999	-0.2667	0.79	AAAACAG	A>C
DHS	-0.372451	0.0696226	-5.3496	8.82e-08	AAAACAG	A>C
TIME	-0.0028607	0.0249128	-0.1148	0.909	AAAACAG	A>C
GC	1.57445	0.53035	2.9687	0.00299	AAAACAG	A>C
(Intercept)	-6.33074	0.26632	-23.7712	6.63e-125	AAAACAT	A>C
DP	0.0472073	0.0135181	3.4922	0.000479	AAAACAT	A>C
H3K4me1	-0.0638361	0.0855732	-0.746	0.456	AAAACAT	A>C
H3K4me3	0.016244	0.0556643	0.2918	0.77	AAAACAT	A>C
H3K9ac	-0.145904	0.0653315	-2.2333	0.0255	AAAACAT	A>C
H3K9me3	0.0092132	0.0476958	0.1932	0.847	AAAACAT	A>C
H3K27ac	-0.0096771	0.088381	-0.1095	0.913	AAAACAT	A>C
H3K27me3	-0.0984508	0.0563981	-1.7456	0.0809	AAAACAT	A>C
H3K36me3	-0.146642	0.0704288	-2.0821	0.0373	AAAACAT	A>C
EXON	0.177449	0.280001	0.6337	0.526	AAAACAT	A>C
CpGI	0.107318	0.711963	0.1507	0.88	AAAACAT	A>C
RR	0.0097076	0.00728	1.3335	0.182	AAAACAT	A>C
LAMIN	-0.0491376	0.0413371	-1.1887	0.235	AAAACAT	A>C
DHS	-0.108943	0.0695722	-1.5659	0.117	AAAACAT	A>C
TIME	-0.0022128	0.0241951	-0.0915	0.927	AAAACAT	A>C
GC	-0.19146	0.561657	-0.3409	0.733	AAAACAT	A>C
(Intercept)	-7.44797	0.203718	-36.5603	1.22e-292	AAAACCA	A>C
DP	0.0812698	0.0071969	11.2923	1.43e-29	AAAACCA	A>C
H3K4me1	-0.152275	0.0730181	-2.0854	0.037	AAAACCA	A>C
H3K4me3	0.0435383	0.0548755	0.7934	0.428	AAAACCA	A>C
H3K9ac	0.0070348	0.0561394	0.1253	0.9	AAAACCA	A>C
H3K9me3	-0.118765	0.0465827	-2.5495	0.0108	AAAACCA	A>C
H3K27ac	-0.0182215	0.0774535	-0.2353	0.814	AAAACCA	A>C
H3K27me3	-0.0111796	0.048964	-0.2283	0.819	AAAACCA	A>C
H3K36me3	0.207589	0.0575645	3.6062	0.000311	AAAACCA	A>C
EXON	-1.45922	0.448386	-3.2544	0.00114	AAAACCA	A>C
CpGI	-0.27373	0.387497	-0.7064	0.48	AAAACCA	A>C
RR	-0.0041123	0.0076223	-0.5395	0.59	AAAACCA	A>C
LAMIN	-0.0179218	0.0394897	-0.4538	0.65	AAAACCA	A>C
DHS	-0.292655	0.0611715	-4.7842	1.72e-06	AAAACCA	A>C
TIME	-0.0055785	0.022641	-0.2464	0.805	AAAACCA	A>C
GC	2.54813	0.4732	5.3849	7.25e-08	AAAACCA	A>C
(Intercept)	-5.99387	0.189039	-31.7071	1.24e-220	AAAACCC	A>C
DP	0.103803	0.0072418	14.3338	1.35e-46	AAAACCC	A>C
H3K4me1	0.0318851	0.0625156	0.51	0.61	AAAACCC	A>C
H3K4me3	0.132223	0.0491246	2.6916	0.00711	AAAACCC	A>C
H3K9ac	-0.108347	0.0508117	-2.1323	0.033	AAAACCC	A>C
H3K9me3	-0.131716	0.0447777	-2.9416	0.00327	AAAACCC	A>C
H3K27ac	-0.0744217	0.0696596	-1.0684	0.285	AAAACCC	A>C
H3K27me3	-0.0740996	0.0445489	-1.6633	0.0962	AAAACCC	A>C
H3K36me3	0.056691	0.0514834	1.1012	0.271	AAAACCC	A>C
EXON	-1.36953	0.427915	-3.2005	0.00137	AAAACCC	A>C
CpGI	-0.263384	0.302507	-0.8707	0.384	AAAACCC	A>C
RR	-0.003399	0.0068454	-0.4965	0.62	AAAACCC	A>C
LAMIN	-0.0563438	0.0374924	-1.5028	0.133	AAAACCC	A>C
DHS	-0.134031	0.0547907	-2.4462	0.0144	AAAACCC	A>C
TIME	0.0299359	0.0212592	1.4081	0.159	AAAACCC	A>C
GC	0.201545	0.423844	0.4755	0.634	AAAACCC	A>C
(Intercept)	-5.61491	0.700195	-8.0191	1.07e-15	AAAACCG	A>C
DP	0.0963776	0.0236828	4.0695	4.71e-05	AAAACCG	A>C
H3K4me1	0.0004363	0.251588	0.0017	0.999	AAAACCG	A>C
H3K4me3	0.141215	0.184522	0.7653	0.444	AAAACCG	A>C
H3K9ac	-0.201224	0.208858	-0.9634	0.335	AAAACCG	A>C
H3K9me3	0.0846777	0.159572	0.5307	0.596	AAAACCG	A>C
H3K27ac	-0.170499	0.280064	-0.6088	0.543	AAAACCG	A>C
H3K27me3	-0.0687299	0.169684	-0.405	0.685	AAAACCG	A>C
H3K36me3	-0.110011	0.218538	-0.5034	0.615	AAAACCG	A>C
EXON	-13.8158	322.121	-0.0429	0.966	AAAACCG	A>C
CpGI	0.619551	0.413622	1.4979	0.134	AAAACCG	A>C
RR	0.0356482	0.017827	1.9997	0.0455	AAAACCG	A>C
LAMIN	-0.0503998	0.140335	-0.3591	0.719	AAAACCG	A>C
DHS	0.145095	0.185275	0.7831	0.434	AAAACCG	A>C
TIME	0.106911	0.0805345	1.3275	0.184	AAAACCG	A>C
GC	-2.51332	1.65427	-1.5193	0.129	AAAACCG	A>C
(Intercept)	-6.58403	0.296907	-22.1754	5.94e-109	AAAACCT	A>C
DP	0.06926	0.0123023	5.6298	1.8e-08	AAAACCT	A>C
H3K4me1	-0.117596	0.0976854	-1.2038	0.229	AAAACCT	A>C
H3K4me3	0.0681589	0.0685587	0.9942	0.32	AAAACCT	A>C
H3K9ac	-0.0587623	0.0759422	-0.7738	0.439	AAAACCT	A>C
H3K9me3	0.0272324	0.0590869	0.4609	0.645	AAAACCT	A>C
H3K27ac	-0.0082203	0.102333	-0.0803	0.936	AAAACCT	A>C
H3K27me3	-0.218058	0.0678899	-3.2119	0.00132	AAAACCT	A>C
H3K36me3	-0.0647174	0.0808412	-0.8005	0.423	AAAACCT	A>C
EXON	-0.582835	0.356641	-1.6342	0.102	AAAACCT	A>C
CpGI	0.964291	0.32831	2.9371	0.00331	AAAACCT	A>C
RR	-0.0132333	0.0109929	-1.2038	0.229	AAAACCT	A>C
LAMIN	-0.0544209	0.0518193	-1.0502	0.294	AAAACCT	A>C
DHS	-0.070722	0.0785086	-0.9008	0.368	AAAACCT	A>C
TIME	0.0261062	0.0297819	0.8766	0.381	AAAACCT	A>C
GC	0.327785	0.652421	0.5024	0.615	AAAACCT	A>C
(Intercept)	-4.93936	0.733764	-6.7315	1.68e-11	AAAACGA	A>C
DP	-0.0572994	0.0365359	-1.5683	0.1168	AAAACGA	A>C
H3K4me1	-0.0014566	0.21835	-0.0067	0.9947	AAAACGA	A>C
H3K4me3	-0.0526802	0.176567	-0.2984	0.7654	AAAACGA	A>C
H3K9ac	-0.180773	0.180337	-1.0024	0.3161	AAAACGA	A>C
H3K9me3	-0.0332472	0.15218	-0.2185	0.8271	AAAACGA	A>C
H3K27ac	-0.314502	0.256358	-1.2268	0.2199	AAAACGA	A>C
H3K27me3	-0.537154	0.18292	-2.9365	0.003319	AAAACGA	A>C
H3K36me3	0.299895	0.168418	1.7807	0.07497	AAAACGA	A>C
EXON	-0.17254	0.510824	-0.3378	0.7355	AAAACGA	A>C
CpGI	0.789564	0.446881	1.7668	0.07726	AAAACGA	A>C
RR	-0.012635	0.0257849	-0.49	0.6241	AAAACGA	A>C
LAMIN	-0.114497	0.130091	-0.8801	0.3788	AAAACGA	A>C
DHS	-0.186943	0.191826	-0.9745	0.3298	AAAACGA	A>C
TIME	0.0347575	0.0729234	0.4766	0.6336	AAAACGA	A>C
GC	-0.700367	1.49286	-0.4691	0.639	AAAACGA	A>C
(Intercept)	-4.77163	0.78006	-6.117	9.53e-10	AAAACGC	A>C
DP	0.0542794	0.024084	2.2538	0.02421	AAAACGC	A>C
H3K4me1	0.121149	0.259955	0.466	0.6412	AAAACGC	A>C
H3K4me3	-0.287296	0.22008	-1.3054	0.1918	AAAACGC	A>C
H3K9ac	0.172279	0.215446	0.7996	0.4239	AAAACGC	A>C
H3K9me3	-0.0203356	0.182822	-0.1112	0.9114	AAAACGC	A>C
H3K27ac	0.0196608	0.280702	0.07	0.9442	AAAACGC	A>C
H3K27me3	0.0262234	0.18442	0.1422	0.8869	AAAACGC	A>C
H3K36me3	-0.237797	0.247571	-0.9605	0.3368	AAAACGC	A>C
EXON	-0.992174	1.00832	-0.984	0.3251	AAAACGC	A>C
CpGI	0.37088	0.463828	0.7996	0.4239	AAAACGC	A>C
RR	-0.0045796	0.029203	-0.1568	0.8754	AAAACGC	A>C
LAMIN	-0.0271664	0.158479	-0.1714	0.8639	AAAACGC	A>C
DHS	0.1061	0.203875	0.5204	0.6028	AAAACGC	A>C
TIME	-0.108967	0.0918202	-1.1867	0.2353	AAAACGC	A>C
GC	-3.72426	1.87495	-1.9863	0.047	AAAACGC	A>C
(Intercept)	-5.79291	0.807864	-7.1706	7.46e-13	AAAACGG	A>C
DP	0.0117102	0.0404308	0.2896	0.772	AAAACGG	A>C
H3K4me1	0.109105	0.250238	0.436	0.663	AAAACGG	A>C
H3K4me3	0.07928	0.195704	0.4051	0.685	AAAACGG	A>C
H3K9ac	-0.369785	0.217317	-1.7016	0.0888	AAAACGG	A>C
H3K9me3	-0.108565	0.17352	-0.6257	0.532	AAAACGG	A>C
H3K27ac	-0.204424	0.286055	-0.7146	0.475	AAAACGG	A>C
H3K27me3	-0.347591	0.1867	-1.8618	0.0626	AAAACGG	A>C
H3K36me3	-0.0035745	0.21297	-0.0168	0.987	AAAACGG	A>C
EXON	-1.14872	1.00675	-1.141	0.254	AAAACGG	A>C
CpGI	0.260925	0.381785	0.6834	0.494	AAAACGG	A>C
RR	0.0153487	0.0225727	0.68	0.497	AAAACGG	A>C
LAMIN	-0.0571831	0.149814	-0.3817	0.703	AAAACGG	A>C
DHS	0.229879	0.187968	1.223	0.221	AAAACGG	A>C
TIME	-0.0216508	0.0849572	-0.2548	0.799	AAAACGG	A>C
GC	-0.401775	1.63513	-0.2457	0.806	AAAACGG	A>C
(Intercept)	-6.49341	0.716794	-9.059	1.32e-19	AAAACGT	A>C
DP	0.0761064	0.0319233	2.384	0.0171	AAAACGT	A>C
H3K4me1	0.0157005	0.218305	0.0719	0.943	AAAACGT	A>C
H3K4me3	0.242987	0.152378	1.5946	0.111	AAAACGT	A>C
H3K9ac	0.0439682	0.175138	0.251	0.802	AAAACGT	A>C
H3K9me3	-0.0958648	0.147848	-0.6484	0.517	AAAACGT	A>C
H3K27ac	0.0371522	0.229706	0.1617	0.872	AAAACGT	A>C
H3K27me3	0.151712	0.152258	0.9964	0.319	AAAACGT	A>C
H3K36me3	0.0864576	0.185304	0.4666	0.641	AAAACGT	A>C
EXON	-12.4978	177.52	-0.0704	0.944	AAAACGT	A>C
CpGI	-0.0444144	0.732263	-0.0607	0.952	AAAACGT	A>C
RR	-0.0648868	0.0345042	-1.8805	0.06	AAAACGT	A>C
LAMIN	-0.0243771	0.126091	-0.1933	0.847	AAAACGT	A>C
DHS	-0.0997977	0.184748	-0.5402	0.589	AAAACGT	A>C
TIME	-0.0579231	0.073363	-0.7895	0.43	AAAACGT	A>C
GC	-0.827356	1.57466	-0.5254	0.599	AAAACGT	A>C
(Intercept)	-6.15065	0.256943	-23.9378	1.24e-126	AAAACTA	A>C
DP	0.0074985	0.0026212	2.8607	0.00423	AAAACTA	A>C
H3K4me1	-0.137135	0.101424	-1.3521	0.176	AAAACTA	A>C
H3K4me3	-0.0270819	0.0666547	-0.4063	0.685	AAAACTA	A>C
H3K9ac	-0.0260255	0.076222	-0.3414	0.733	AAAACTA	A>C
H3K9me3	0.0443294	0.0545289	0.813	0.416	AAAACTA	A>C
H3K27ac	0.0309248	0.103136	0.2998	0.764	AAAACTA	A>C
H3K27me3	-0.296048	0.072754	-4.0692	4.72e-05	AAAACTA	A>C
H3K36me3	0.0364055	0.0769275	0.4732	0.636	AAAACTA	A>C
EXON	0.450343	0.319576	1.4092	0.159	AAAACTA	A>C
CpGI	0.623325	0.586534	1.0627	0.288	AAAACTA	A>C
RR	0.0016379	0.0098176	0.1668	0.868	AAAACTA	A>C
LAMIN	0.0020788	0.0480527	0.0433	0.965	AAAACTA	A>C
DHS	-0.0432891	0.0866456	-0.4996	0.617	AAAACTA	A>C
TIME	-0.028483	0.0279989	-1.0173	0.309	AAAACTA	A>C
GC	0.15017	0.65559	0.2291	0.819	AAAACTA	A>C
(Intercept)	-5.58223	0.2704	-20.6443	1.1e-94	AAAACTC	A>C
DP	0.0593318	0.0098547	6.0206	1.74e-09	AAAACTC	A>C
H3K4me1	-0.138379	0.0946235	-1.4624	0.144	AAAACTC	A>C
H3K4me3	0.0183438	0.0653967	0.2805	0.779	AAAACTC	A>C
H3K9ac	-0.114349	0.0716708	-1.5955	0.111	AAAACTC	A>C
H3K9me3	-0.0932634	0.0564284	-1.6528	0.0984	AAAACTC	A>C
H3K27ac	-0.110897	0.102121	-1.0859	0.278	AAAACTC	A>C
H3K27me3	-0.0517914	0.0613942	-0.8436	0.399	AAAACTC	A>C
H3K36me3	0.053236	0.0741582	0.7179	0.473	AAAACTC	A>C
EXON	-0.480998	0.356144	-1.3506	0.177	AAAACTC	A>C
CpGI	-0.634567	0.712162	-0.891	0.373	AAAACTC	A>C
RR	-0.0120801	0.0101377	-1.1916	0.233	AAAACTC	A>C
LAMIN	-0.0550706	0.0483992	-1.1378	0.255	AAAACTC	A>C
DHS	-0.0973775	0.0764945	-1.273	0.203	AAAACTC	A>C
TIME	0.0168207	0.0280276	0.6001	0.548	AAAACTC	A>C
GC	-1.36193	0.617699	-2.2048	0.0275	AAAACTC	A>C
(Intercept)	-6.01495	0.248728	-24.1829	3.37e-129	AAAACTG	A>C
DP	0.009679	0.0030708	3.1519	0.00162	AAAACTG	A>C
H3K4me1	0.0705784	0.0923115	0.7646	0.445	AAAACTG	A>C
H3K4me3	-0.0384829	0.0671869	-0.5728	0.567	AAAACTG	A>C
H3K9ac	-0.158464	0.0749932	-2.113	0.0346	AAAACTG	A>C
H3K9me3	0.0838049	0.0543095	1.5431	0.123	AAAACTG	A>C
H3K27ac	0.0007674	0.099084	0.0077	0.994	AAAACTG	A>C
H3K27me3	-0.0786052	0.0639484	-1.2292	0.219	AAAACTG	A>C
H3K36me3	0.0162686	0.0784965	0.2073	0.836	AAAACTG	A>C
EXON	-0.478033	0.356161	-1.3422	0.18	AAAACTG	A>C
CpGI	-0.557534	0.711691	-0.7834	0.433	AAAACTG	A>C
RR	0.0093706	0.0085223	1.0995	0.272	AAAACTG	A>C
LAMIN	-0.0049514	0.0481066	-0.1029	0.918	AAAACTG	A>C
DHS	-0.122656	0.0774797	-1.5831	0.113	AAAACTG	A>C
TIME	-0.0521358	0.028136	-1.853	0.0639	AAAACTG	A>C
GC	-0.253138	0.631326	-0.401	0.688	AAAACTG	A>C
(Intercept)	-6.3725	0.276047	-23.0848	6.57e-118	AAAACTT	A>C
DP	0.0594181	0.0133872	4.4384	9.06e-06	AAAACTT	A>C
H3K4me1	-0.104469	0.0894336	-1.1681	0.243	AAAACTT	A>C
H3K4me3	0.0663226	0.0573071	1.1573	0.247	AAAACTT	A>C
H3K9ac	-0.0038363	0.0665344	-0.0577	0.954	AAAACTT	A>C
H3K9me3	0.0238276	0.0498056	0.4784	0.632	AAAACTT	A>C
H3K27ac	-0.0339673	0.0928885	-0.3657	0.715	AAAACTT	A>C
H3K27me3	0.0587526	0.0572092	1.027	0.304	AAAACTT	A>C
H3K36me3	-0.08023	0.072295	-1.1098	0.267	AAAACTT	A>C
EXON	-1.18831	0.501313	-2.3704	0.0178	AAAACTT	A>C
CpGI	-0.392259	0.712463	-0.5506	0.582	AAAACTT	A>C
RR	-0.0019708	0.0086959	-0.2266	0.821	AAAACTT	A>C
LAMIN	-0.0225943	0.0433585	-0.5211	0.602	AAAACTT	A>C
DHS	-0.15947	0.0765849	-2.0823	0.0373	AAAACTT	A>C
TIME	-0.0488449	0.0254435	-1.9197	0.0549	AAAACTT	A>C
GC	-0.19378	0.590759	-0.328	0.743	AAAACTT	A>C
(Intercept)	-5.86321	0.18485	-31.7188	8.57e-221	AAAAGAA	A>C
DP	0.002854	0.001092	2.6137	0.00896	AAAAGAA	A>C
H3K4me1	0.0645237	0.0692817	0.9313	0.352	AAAAGAA	A>C
H3K4me3	0.13631	0.0486705	2.8007	0.0051	AAAAGAA	A>C
H3K9ac	0.0618491	0.054787	1.1289	0.259	AAAAGAA	A>C
H3K9me3	0.168317	0.0420044	4.0071	6.15e-05	AAAAGAA	A>C
H3K27ac	-0.0596848	0.0760454	-0.7849	0.433	AAAAGAA	A>C
H3K27me3	-0.0445125	0.0491653	-0.9054	0.365	AAAAGAA	A>C
H3K36me3	0.157247	0.0551153	2.8531	0.00433	AAAAGAA	A>C
EXON	0.0498545	0.231874	0.215	0.83	AAAAGAA	A>C
CpGI	0.951885	0.296595	3.2094	0.00133	AAAAGAA	A>C
RR	0.0058195	0.0067946	0.8565	0.392	AAAAGAA	A>C
LAMIN	0.014175	0.0373487	0.3795	0.704	AAAAGAA	A>C
DHS	0.116451	0.0599025	1.944	0.0519	AAAAGAA	A>C
TIME	0.0226541	0.0214586	1.0557	0.291	AAAAGAA	A>C
GC	-2.05485	0.46889	-4.3824	1.17e-05	AAAAGAA	A>C
(Intercept)	-7.02106	0.348619	-20.1396	3.32e-90	AAAAGAC	A>C
DP	0.0756423	0.0121759	6.2124	5.22e-10	AAAAGAC	A>C
H3K4me1	0.0234262	0.119194	0.1965	0.844	AAAAGAC	A>C
H3K4me3	0.16608	0.0814919	2.038	0.0415	AAAAGAC	A>C
H3K9ac	-0.0293925	0.0944438	-0.3112	0.756	AAAAGAC	A>C
H3K9me3	0.0325722	0.0716889	0.4544	0.65	AAAAGAC	A>C
H3K27ac	-0.0258725	0.128258	-0.2017	0.84	AAAAGAC	A>C
H3K27me3	0.0560464	0.0796557	0.7036	0.482	AAAAGAC	A>C
H3K36me3	0.0598276	0.101081	0.5919	0.554	AAAAGAC	A>C
EXON	-0.507172	0.503228	-1.0078	0.314	AAAAGAC	A>C
CpGI	-0.337899	0.71935	-0.4697	0.639	AAAAGAC	A>C
RR	0.015384	0.0103949	1.48	0.139	AAAAGAC	A>C
LAMIN	0.0178754	0.0634629	0.2817	0.778	AAAAGAC	A>C
DHS	-0.0092568	0.0980757	-0.0944	0.925	AAAAGAC	A>C
TIME	-0.0249931	0.0367362	-0.6803	0.496	AAAAGAC	A>C
GC	-0.416339	0.820901	-0.5072	0.612	AAAAGAC	A>C
(Intercept)	-6.82868	0.304612	-22.4176	2.65e-111	AAAAGAG	A>C
DP	0.0120993	0.0034474	3.5097	0.000449	AAAAGAG	A>C
H3K4me1	-0.0080745	0.117399	-0.0688	0.945	AAAAGAG	A>C
H3K4me3	0.0047053	0.0828012	0.0568	0.955	AAAAGAG	A>C
H3K9ac	0.0546575	0.0902767	0.6054	0.545	AAAAGAG	A>C
H3K9me3	0.184272	0.0662906	2.7798	0.00544	AAAAGAG	A>C
H3K27ac	-0.248422	0.134349	-1.8491	0.0644	AAAAGAG	A>C
H3K27me3	0.109733	0.0729326	1.5046	0.132	AAAAGAG	A>C
H3K36me3	-0.0710288	0.103735	-0.6847	0.494	AAAAGAG	A>C
EXON	-0.512105	0.502623	-1.0189	0.308	AAAAGAG	A>C
CpGI	-0.0334706	0.586218	-0.0571	0.954	AAAAGAG	A>C
RR	-0.0116358	0.012369	-0.9407	0.347	AAAAGAG	A>C
LAMIN	0.0443293	0.0595467	0.7444	0.457	AAAAGAG	A>C
DHS	-0.101363	0.0954388	-1.0621	0.288	AAAAGAG	A>C
TIME	-0.0367172	0.0349964	-1.0492	0.294	AAAAGAG	A>C
GC	-0.0352672	0.765681	-0.0461	0.963	AAAAGAG	A>C
(Intercept)	-7.08633	0.294362	-24.0735	4.74e-128	AAAAGAT	A>C
DP	0.0794049	0.0121852	6.5165	7.2e-11	AAAAGAT	A>C
H3K4me1	-0.0701379	0.100746	-0.6962	0.486	AAAAGAT	A>C
H3K4me3	0.0253876	0.066876	0.3796	0.704	AAAAGAT	A>C
H3K9ac	0.0736926	0.0756299	0.9744	0.33	AAAAGAT	A>C
H3K9me3	0.0619432	0.0571427	1.084	0.278	AAAAGAT	A>C
H3K27ac	0.0312094	0.103813	0.3006	0.764	AAAAGAT	A>C
H3K27me3	0.0504422	0.0651769	0.7739	0.439	AAAAGAT	A>C
H3K36me3	-0.114765	0.0847174	-1.3547	0.176	AAAAGAT	A>C
EXON	-0.345497	0.380772	-0.9074	0.364	AAAAGAT	A>C
CpGI	-0.0028696	0.71364	-0.004	0.997	AAAAGAT	A>C
RR	0.0028206	0.0095738	0.2946	0.768	AAAAGAT	A>C
LAMIN	0.0073934	0.0503237	0.1469	0.883	AAAAGAT	A>C
DHS	0.09719	0.0797329	1.2189	0.223	AAAAGAT	A>C
TIME	-0.0779939	0.0294273	-2.6504	0.00804	AAAAGAT	A>C
GC	0.0311577	0.673099	0.0463	0.963	AAAAGAT	A>C
(Intercept)	-6.49735	0.287348	-22.6115	3.34e-113	AAAAGCA	A>C
DP	0.0230079	0.0069174	3.3261	0.000881	AAAAGCA	A>C
H3K4me1	-0.0520725	0.0999578	-0.5209	0.602	AAAAGCA	A>C
H3K4me3	-0.0493342	0.075908	-0.6499	0.516	AAAAGCA	A>C
H3K9ac	0.0953141	0.0780911	1.2206	0.222	AAAAGCA	A>C
H3K9me3	0.0215496	0.0638831	0.3373	0.736	AAAAGCA	A>C
H3K27ac	0.0304071	0.104842	0.29	0.772	AAAAGCA	A>C
H3K27me3	-0.0011244	0.0694054	-0.0162	0.987	AAAAGCA	A>C
H3K36me3	0.0249079	0.0858484	0.2901	0.772	AAAAGCA	A>C
EXON	-0.942909	0.501679	-1.8795	0.0602	AAAAGCA	A>C
CpGI	0.457226	0.416801	1.097	0.273	AAAAGCA	A>C
RR	-0.0044996	0.0106832	-0.4212	0.674	AAAAGCA	A>C
LAMIN	-0.0439042	0.0559055	-0.7853	0.432	AAAAGCA	A>C
DHS	-0.0293792	0.0809152	-0.3631	0.717	AAAAGCA	A>C
TIME	-0.0170265	0.0323945	-0.5256	0.599	AAAAGCA	A>C
GC	-0.551698	0.704654	-0.7829	0.434	AAAAGCA	A>C
(Intercept)	-6.41577	0.420216	-15.2678	1.25e-52	AAAAGCC	A>C
DP	0.0528679	0.0137959	3.8322	0.000127	AAAAGCC	A>C
H3K4me1	0.172627	0.137942	1.2515	0.211	AAAAGCC	A>C
H3K4me3	0.136527	0.105064	1.2995	0.194	AAAAGCC	A>C
H3K9ac	0.0421216	0.116065	0.3629	0.717	AAAAGCC	A>C
H3K9me3	0.0514973	0.0953017	0.5404	0.589	AAAAGCC	A>C
H3K27ac	0.11305	0.14492	0.7801	0.435	AAAAGCC	A>C
H3K27me3	-0.0502865	0.100501	-0.5004	0.617	AAAAGCC	A>C
H3K36me3	-0.0738061	0.128038	-0.5764	0.564	AAAAGCC	A>C
EXON	-0.459947	0.504613	-0.9115	0.362	AAAAGCC	A>C
CpGI	0.0665407	0.429905	0.1548	0.877	AAAAGCC	A>C
RR	0.015732	0.0132159	1.1904	0.234	AAAAGCC	A>C
LAMIN	-0.116228	0.0846612	-1.3729	0.17	AAAAGCC	A>C
DHS	-0.0615929	0.112636	-0.5468	0.584	AAAAGCC	A>C
TIME	-0.0489774	0.0488448	-1.0027	0.316	AAAAGCC	A>C
GC	-1.69794	1.00767	-1.685	0.092	AAAAGCC	A>C
(Intercept)	-5.5853	0.941127	-5.9347	2.94e-09	AAAAGCG	A>C
DP	0.0379743	0.0171499	2.2143	0.02681	AAAAGCG	A>C
H3K4me1	-0.520719	0.368701	-1.4123	0.1579	AAAAGCG	A>C
H3K4me3	-0.206526	0.28708	-0.7194	0.4719	AAAAGCG	A>C
H3K9ac	0.505905	0.258823	1.9546	0.05063	AAAAGCG	A>C
H3K9me3	0.338137	0.22675	1.4912	0.1359	AAAAGCG	A>C
H3K27ac	0.168802	0.352614	0.4787	0.6321	AAAAGCG	A>C
H3K27me3	0.102698	0.233922	0.439	0.6606	AAAAGCG	A>C
H3K36me3	-0.0268404	0.295998	-0.0907	0.9277	AAAAGCG	A>C
EXON	0.459331	0.600647	0.7647	0.4444	AAAAGCG	A>C
CpGI	-0.175812	0.536775	-0.3275	0.7433	AAAAGCG	A>C
RR	-0.0100329	0.0392125	-0.2559	0.7981	AAAAGCG	A>C
LAMIN	0.0659922	0.205872	0.3205	0.7486	AAAAGCG	A>C
DHS	-0.0165143	0.275885	-0.0599	0.9523	AAAAGCG	A>C
TIME	0.104567	0.118822	0.88	0.3788	AAAAGCG	A>C
GC	-3.34437	2.37951	-1.4055	0.1599	AAAAGCG	A>C
(Intercept)	-7.09576	0.36558	-19.4096	6.4e-84	AAAAGCT	A>C
DP	0.0263185	0.0081799	3.2175	0.00129	AAAAGCT	A>C
H3K4me1	-0.0548124	0.128695	-0.4259	0.67	AAAAGCT	A>C
H3K4me3	0.0116351	0.0937061	0.1242	0.901	AAAAGCT	A>C
H3K9ac	0.0423117	0.100669	0.4203	0.674	AAAAGCT	A>C
H3K9me3	-0.0396798	0.0804618	-0.4932	0.622	AAAAGCT	A>C
H3K27ac	-0.0367922	0.136099	-0.2703	0.787	AAAAGCT	A>C
H3K27me3	-0.0889553	0.0896191	-0.9926	0.321	AAAAGCT	A>C
H3K36me3	0.0804082	0.108499	0.7411	0.459	AAAAGCT	A>C
EXON	0.0273069	0.338853	0.0806	0.936	AAAAGCT	A>C
CpGI	0.613494	0.460626	1.3319	0.183	AAAAGCT	A>C
RR	0.0052006	0.0125782	0.4135	0.679	AAAAGCT	A>C
LAMIN	0.0463011	0.0698764	0.6626	0.508	AAAAGCT	A>C
DHS	0.0706208	0.0980249	0.7204	0.471	AAAAGCT	A>C
TIME	-0.126949	0.0409088	-3.1032	0.00191	AAAAGCT	A>C
GC	0.727844	0.885595	0.8219	0.411	AAAAGCT	A>C
(Intercept)	-6.21595	0.260474	-23.864	7.26e-126	AAAAGGA	A>C
DP	0.0014552	0.0014236	1.0222	0.307	AAAAGGA	A>C
H3K4me1	0.173719	0.0912062	1.9047	0.0568	AAAAGGA	A>C
H3K4me3	0.0001844	0.0710113	0.0026	0.998	AAAAGGA	A>C
H3K9ac	-0.0363646	0.076314	-0.4765	0.634	AAAAGGA	A>C
H3K9me3	0.0478498	0.0602477	0.7942	0.427	AAAAGGA	A>C
H3K27ac	-0.0005404	0.100237	-0.0054	0.996	AAAAGGA	A>C
H3K27me3	0.0385929	0.064814	0.5954	0.552	AAAAGGA	A>C
H3K36me3	0.0052443	0.0835102	0.0628	0.95	AAAAGGA	A>C
EXON	-0.385048	0.356467	-1.0802	0.28	AAAAGGA	A>C
CpGI	-0.115459	0.455291	-0.2536	0.8	AAAAGGA	A>C
RR	0.009429	0.0090253	1.0447	0.296	AAAAGGA	A>C
LAMIN	-0.0200626	0.0532731	-0.3766	0.706	AAAAGGA	A>C
DHS	0.121377	0.0735259	1.6508	0.0988	AAAAGGA	A>C
TIME	-0.0827017	0.0310966	-2.6595	0.00783	AAAAGGA	A>C
GC	-0.685121	0.660756	-1.0369	0.3	AAAAGGA	A>C
(Intercept)	-6.6532	0.389877	-17.0649	2.71e-65	AAAAGGC	A>C
DP	0.0655996	0.0149518	4.3874	1.15e-05	AAAAGGC	A>C
H3K4me1	0.0480355	0.122236	0.393	0.694	AAAAGGC	A>C
H3K4me3	0.0112306	0.0953687	0.1178	0.906	AAAAGGC	A>C
H3K9ac	0.0272604	0.0995403	0.2739	0.784	AAAAGGC	A>C
H3K9me3	0.0570456	0.0820075	0.6956	0.487	AAAAGGC	A>C
H3K27ac	0.140109	0.126486	1.1077	0.268	AAAAGGC	A>C
H3K27me3	0.0353095	0.0854206	0.4134	0.679	AAAAGGC	A>C
H3K36me3	0.0565051	0.107697	0.5247	0.6	AAAAGGC	A>C
EXON	-0.717974	0.512753	-1.4002	0.161	AAAAGGC	A>C
CpGI	0.269714	0.42432	0.6356	0.525	AAAAGGC	A>C
RR	0.0043291	0.0124804	0.3469	0.729	AAAAGGC	A>C
LAMIN	0.0561838	0.0725624	0.7743	0.439	AAAAGGC	A>C
DHS	-0.08764	0.100418	-0.8728	0.383	AAAAGGC	A>C
TIME	-0.0505284	0.0421228	-1.1996	0.23	AAAAGGC	A>C
GC	-0.882391	0.875666	-1.0077	0.314	AAAAGGC	A>C
(Intercept)	-6.14027	0.352088	-17.4396	4.13e-68	AAAAGGG	A>C
DP	0.0354566	0.0111258	3.1869	0.00144	AAAAGGG	A>C
H3K4me1	0.0250595	0.115415	0.2171	0.828	AAAAGGG	A>C
H3K4me3	-0.0327216	0.0888046	-0.3685	0.713	AAAAGGG	A>C
H3K9ac	-0.108475	0.0947709	-1.1446	0.252	AAAAGGG	A>C
H3K9me3	-0.0639031	0.0755995	-0.8453	0.398	AAAAGGG	A>C
H3K27ac	-0.0047205	0.123085	-0.0384	0.969	AAAAGGG	A>C
H3K27me3	0.008012	0.0777811	0.103	0.918	AAAAGGG	A>C
H3K36me3	0.0544443	0.102613	0.5306	0.596	AAAAGGG	A>C
EXON	-0.793668	0.580055	-1.3683	0.171	AAAAGGG	A>C
CpGI	0.720892	0.318441	2.2638	0.0236	AAAAGGG	A>C
RR	0.0001416	0.0118533	0.0119	0.99	AAAAGGG	A>C
LAMIN	0.0570218	0.0669454	0.8518	0.394	AAAAGGG	A>C
DHS	-0.0419748	0.0923775	-0.4544	0.65	AAAAGGG	A>C
TIME	-0.0947032	0.039126	-2.4205	0.0155	AAAAGGG	A>C
GC	-0.987876	0.809918	-1.2197	0.223	AAAAGGG	A>C
(Intercept)	-6.39723	0.373464	-17.1294	8.95e-66	AAAAGGT	A>C
DP	0.0685655	0.0171204	4.0049	6.2e-05	AAAAGGT	A>C
H3K4me1	-0.0256927	0.113131	-0.2271	0.82	AAAAGGT	A>C
H3K4me3	-0.0717358	0.0858489	-0.8356	0.403	AAAAGGT	A>C
H3K9ac	0.0673331	0.0878241	0.7667	0.443	AAAAGGT	A>C
H3K9me3	0.065725	0.0725658	0.9057	0.365	AAAAGGT	A>C
H3K27ac	-0.0749371	0.122376	-0.6124	0.54	AAAAGGT	A>C
H3K27me3	0.0596469	0.0779765	0.7649	0.444	AAAAGGT	A>C
H3K36me3	0.0613756	0.0950429	0.6458	0.518	AAAAGGT	A>C
EXON	-0.302076	0.320594	-0.9422	0.346	AAAAGGT	A>C
CpGI	0.768948	0.460694	1.6691	0.0951	AAAAGGT	A>C
RR	-0.0039104	0.0123202	-0.3174	0.751	AAAAGGT	A>C
LAMIN	-0.0112471	0.0637977	-0.1763	0.86	AAAAGGT	A>C
DHS	-0.0612748	0.0965322	-0.6348	0.526	AAAAGGT	A>C
TIME	-0.0564247	0.03717	-1.518	0.129	AAAAGGT	A>C
GC	-0.953805	0.810324	-1.1771	0.239	AAAAGGT	A>C
(Intercept)	-6.57854	0.292956	-22.4557	1.12e-111	AAAAGTA	A>C
DP	0.0586285	0.0126943	4.6185	3.87e-06	AAAAGTA	A>C
H3K4me1	-0.122853	0.099499	-1.2347	0.217	AAAAGTA	A>C
H3K4me3	-0.0196837	0.0667712	-0.2948	0.768	AAAAGTA	A>C
H3K9ac	-0.105104	0.0745498	-1.4098	0.159	AAAAGTA	A>C
H3K9me3	-0.0290446	0.0581422	-0.4995	0.617	AAAAGTA	A>C
H3K27ac	-0.0743039	0.103821	-0.7157	0.474	AAAAGTA	A>C
H3K27me3	0.0705977	0.0642974	1.098	0.272	AAAAGTA	A>C
H3K36me3	0.0323903	0.0765495	0.4231	0.672	AAAAGTA	A>C
EXON	0.0442992	0.336257	0.1317	0.895	AAAAGTA	A>C
CpGI	-0.467517	1.00482	-0.4653	0.642	AAAAGTA	A>C
RR	0.0149914	0.0082014	1.8279	0.0676	AAAAGTA	A>C
LAMIN	0.0699459	0.0492151	1.4212	0.155	AAAAGTA	A>C
DHS	0.012346	0.0829707	0.1488	0.882	AAAAGTA	A>C
TIME	0.0291994	0.0286741	1.0183	0.309	AAAAGTA	A>C
GC	-0.452499	0.653002	-0.693	0.488	AAAAGTA	A>C
(Intercept)	-6.60832	0.32943	-20.0598	1.66e-89	AAAAGTC	A>C
DP	0.0725708	0.0129887	5.5872	2.31e-08	AAAAGTC	A>C
H3K4me1	-0.22841	0.118808	-1.9225	0.0545	AAAAGTC	A>C
H3K4me3	0.0626297	0.0772188	0.8111	0.417	AAAAGTC	A>C
H3K9ac	0.0777779	0.0860583	0.9038	0.366	AAAAGTC	A>C
H3K9me3	-0.0944813	0.0669635	-1.4109	0.158	AAAAGTC	A>C
H3K27ac	-0.0041921	0.120472	-0.0348	0.972	AAAAGTC	A>C
H3K27me3	-0.0887444	0.0745526	-1.1904	0.234	AAAAGTC	A>C
H3K36me3	-0.201887	0.100246	-2.0139	0.044	AAAAGTC	A>C
EXON	-0.272977	0.411704	-0.663	0.507	AAAAGTC	A>C
CpGI	-0.0220939	0.587321	-0.0376	0.97	AAAAGTC	A>C
RR	-0.0074577	0.011618	-0.6419	0.521	AAAAGTC	A>C
LAMIN	-0.0020077	0.0576851	-0.0348	0.972	AAAAGTC	A>C
DHS	-0.0230005	0.0892117	-0.2578	0.797	AAAAGTC	A>C
TIME	-0.0840229	0.0338701	-2.4807	0.0131	AAAAGTC	A>C
GC	-0.0193971	0.757147	-0.0256	0.98	AAAAGTC	A>C
(Intercept)	-6.02177	0.320657	-18.7795	1.11e-78	AAAAGTG	A>C
DP	0.0304428	0.0098063	3.1044	0.00191	AAAAGTG	A>C
H3K4me1	0.185877	0.107492	1.7292	0.0838	AAAAGTG	A>C
H3K4me3	-0.121652	0.0825934	-1.4729	0.141	AAAAGTG	A>C
H3K9ac	-0.157105	0.089641	-1.7526	0.0797	AAAAGTG	A>C
H3K9me3	0.126034	0.0651814	1.9336	0.0532	AAAAGTG	A>C
H3K27ac	-0.0790152	0.120663	-0.6548	0.513	AAAAGTG	A>C
H3K27me3	-0.0555793	0.0748774	-0.7423	0.458	AAAAGTG	A>C
H3K36me3	0.0055131	0.0948354	0.0581	0.954	AAAAGTG	A>C
EXON	-0.0504878	0.357417	-0.1413	0.888	AAAAGTG	A>C
CpGI	0.234489	0.508759	0.4609	0.645	AAAAGTG	A>C
RR	0.0096499	0.0101151	0.954	0.34	AAAAGTG	A>C
LAMIN	-0.0159032	0.0581372	-0.2735	0.784	AAAAGTG	A>C
DHS	0.0304534	0.0889565	0.3423	0.732	AAAAGTG	A>C
TIME	-0.0172202	0.0340867	-0.5052	0.613	AAAAGTG	A>C
GC	-1.29164	0.760969	-1.6974	0.0896	AAAAGTG	A>C
(Intercept)	-6.859	0.272872	-25.1363	2e-139	AAAAGTT	A>C
DP	0.0685429	0.0122626	5.5896	2.28e-08	AAAAGTT	A>C
H3K4me1	0.0708452	0.0884824	0.8007	0.423	AAAAGTT	A>C
H3K4me3	0.0636238	0.0598443	1.0632	0.288	AAAAGTT	A>C
H3K9ac	-0.162095	0.0709594	-2.2843	0.0224	AAAAGTT	A>C
H3K9me3	0.0709904	0.0520966	1.3627	0.173	AAAAGTT	A>C
H3K27ac	0.0170519	0.0935873	0.1822	0.855	AAAAGTT	A>C
H3K27me3	-0.0529675	0.0613411	-0.8635	0.388	AAAAGTT	A>C
H3K36me3	-0.0035543	0.0723535	-0.0491	0.961	AAAAGTT	A>C
EXON	-0.55084	0.410351	-1.3424	0.179	AAAAGTT	A>C
CpGI	0.170962	0.508899	0.3359	0.737	AAAAGTT	A>C
RR	-0.0018584	0.0090801	-0.2047	0.838	AAAAGTT	A>C
LAMIN	0.0218289	0.0458988	0.4756	0.634	AAAAGTT	A>C
DHS	0.0355044	0.0754317	0.4707	0.638	AAAAGTT	A>C
TIME	-0.0587433	0.0268475	-2.188	0.0287	AAAAGTT	A>C
GC	0.429486	0.605379	0.7094	0.478	AAAAGTT	A>C
(Intercept)	-6.65261	0.194783	-34.1539	1.17e-255	AAAATAA	A>C
DP	0.0509446	0.0095261	5.3479	8.9e-08	AAAATAA	A>C
H3K4me1	-0.0899615	0.0689474	-1.3048	0.192	AAAATAA	A>C
H3K4me3	0.0126678	0.0423851	0.2989	0.765	AAAATAA	A>C
H3K9ac	-0.0236975	0.0504292	-0.4699	0.638	AAAATAA	A>C
H3K9me3	0.0494824	0.0367412	1.3468	0.178	AAAATAA	A>C
H3K27ac	-0.0441087	0.07085	-0.6226	0.534	AAAATAA	A>C
H3K27me3	0.0333341	0.0428514	0.7779	0.437	AAAATAA	A>C
H3K36me3	-0.0716971	0.0525714	-1.3638	0.173	AAAATAA	A>C
EXON	-0.679884	0.500666	-1.358	0.174	AAAATAA	A>C
CpGI	-0.822151	0.999997	-0.8222	0.411	AAAATAA	A>C
RR	0.0032696	0.0059518	0.5493	0.583	AAAATAA	A>C
LAMIN	0.0622977	0.0315579	1.9741	0.0484	AAAATAA	A>C
DHS	-0.138477	0.0641114	-2.1599	0.0308	AAAATAA	A>C
TIME	0.0050476	0.0184145	0.2741	0.784	AAAATAA	A>C
GC	-0.665424	0.414325	-1.606	0.108	AAAATAA	A>C
(Intercept)	-6.08197	0.229311	-26.5228	5.28e-155	AAAATAC	A>C
DP	-0.0311501	0.0116097	-2.6831	0.00729	AAAATAC	A>C
H3K4me1	-0.0265647	0.0724543	-0.3666	0.714	AAAATAC	A>C
H3K4me3	-0.0185928	0.0555573	-0.3347	0.738	AAAATAC	A>C
H3K9ac	-0.0377459	0.0554372	-0.6809	0.496	AAAATAC	A>C
H3K9me3	0.0136164	0.047157	0.2887	0.773	AAAATAC	A>C
H3K27ac	-0.0287922	0.0808127	-0.3563	0.722	AAAATAC	A>C
H3K27me3	0.0248482	0.0497234	0.4997	0.617	AAAATAC	A>C
H3K36me3	0.0711131	0.0521243	1.3643	0.172	AAAATAC	A>C
EXON	-1.35687	0.706497	-1.9206	0.0548	AAAATAC	A>C
CpGI	0.402554	0.411614	0.978	0.328	AAAATAC	A>C
RR	-0.0118863	0.0079114	-1.5024	0.133	AAAATAC	A>C
LAMIN	-0.0197106	0.0398143	-0.4951	0.621	AAAATAC	A>C
DHS	-0.254775	0.0835576	-3.0491	0.0023	AAAATAC	A>C
TIME	-0.034579	0.0223115	-1.5498	0.121	AAAATAC	A>C
GC	0.723271	0.448493	1.6127	0.107	AAAATAC	A>C
(Intercept)	-5.97022	0.291273	-20.497	2.29e-93	AAAATAG	A>C
DP	0.0096799	0.0042546	2.2752	0.0229	AAAATAG	A>C
H3K4me1	-0.203543	0.118145	-1.7228	0.0849	AAAATAG	A>C
H3K4me3	-0.151505	0.077446	-1.9563	0.0504	AAAATAG	A>C
H3K9ac	0.0226923	0.0853783	0.2658	0.79	AAAATAG	A>C
H3K9me3	0.0552947	0.0622181	0.8887	0.374	AAAATAG	A>C
H3K27ac	0.137523	0.113392	1.2128	0.225	AAAATAG	A>C
H3K27me3	0.0026032	0.0730646	0.0356	0.972	AAAATAG	A>C
H3K36me3	-0.177799	0.0962311	-1.8476	0.0647	AAAATAG	A>C
EXON	-0.0570373	0.502455	-0.1135	0.91	AAAATAG	A>C
CpGI	-0.14011	1.00519	-0.1394	0.889	AAAATAG	A>C
RR	0.0009987	0.0106195	0.094	0.925	AAAATAG	A>C
LAMIN	-0.0127364	0.0545046	-0.2337	0.815	AAAATAG	A>C
DHS	-0.0746857	0.0964983	-0.774	0.439	AAAATAG	A>C
TIME	-0.0119094	0.032023	-0.3719	0.71	AAAATAG	A>C
GC	-1.49533	0.742336	-2.0144	0.044	AAAATAG	A>C
(Intercept)	-6.287	0.199142	-31.5726	8.77e-219	AAAATAT	A>C
DP	0.05006	0.0084594	5.9182	3.26e-09	AAAATAT	A>C
H3K4me1	0.04929	0.0716614	0.6878	0.492	AAAATAT	A>C
H3K4me3	-0.005271	0.0432522	-0.1219	0.903	AAAATAT	A>C
H3K9ac	-0.002761	0.0538253	-0.0513	0.959	AAAATAT	A>C
H3K9me3	0.02926	0.0372913	0.7847	0.433	AAAATAT	A>C
H3K27ac	0.0009825	0.0733958	0.0134	0.989	AAAATAT	A>C
H3K27me3	-0.03699	0.0467125	-0.7918	0.428	AAAATAT	A>C
H3K36me3	-0.1389	0.0580752	-2.3915	0.0168	AAAATAT	A>C
EXON	-0.5554	0.409361	-1.3568	0.175	AAAATAT	A>C
CpGI	-0.3237	1.0025	-0.3229	0.747	AAAATAT	A>C
RR	0.01637	0.0055342	2.9581	0.0031	AAAATAT	A>C
LAMIN	-7.014e-05	0.0320082	-0.0022	0.998	AAAATAT	A>C
DHS	-0.05476	0.0650196	-0.8423	0.4	AAAATAT	A>C
TIME	-0.04256	0.0189887	-2.2412	0.025	AAAATAT	A>C
GC	-0.9569	0.457232	-2.0928	0.0364	AAAATAT	A>C
(Intercept)	-6.68713	0.281016	-23.7963	3.65e-125	AAAATCA	A>C
DP	0.0633041	0.0107707	5.8774	4.17e-09	AAAATCA	A>C
H3K4me1	-0.0536065	0.0999887	-0.5361	0.592	AAAATCA	A>C
H3K4me3	0.0016474	0.0651015	0.0253	0.98	AAAATCA	A>C
H3K9ac	-0.107402	0.0763888	-1.406	0.16	AAAATCA	A>C
H3K9me3	0.0307025	0.053897	0.5697	0.569	AAAATCA	A>C
H3K27ac	-0.0286689	0.105127	-0.2727	0.785	AAAATCA	A>C
H3K27me3	-0.0145406	0.064132	-0.2267	0.821	AAAATCA	A>C
H3K36me3	0.0618093	0.0794969	0.7775	0.437	AAAATCA	A>C
EXON	-0.907393	0.50147	-1.8095	0.0704	AAAATCA	A>C
CpGI	0.823098	0.506764	1.6242	0.104	AAAATCA	A>C
RR	-0.0072196	0.0098924	-0.7298	0.466	AAAATCA	A>C
LAMIN	0.100124	0.0472648	2.1184	0.0341	AAAATCA	A>C
DHS	-0.0755221	0.0856324	-0.8819	0.378	AAAATCA	A>C
TIME	-0.0244772	0.0276646	-0.8848	0.376	AAAATCA	A>C
GC	-0.875441	0.652035	-1.3426	0.179	AAAATCA	A>C
(Intercept)	-6.32536	0.420752	-15.0335	4.43e-51	AAAATCC	A>C
DP	0.0131114	0.0224506	0.584	0.559	AAAATCC	A>C
H3K4me1	-0.341044	0.132965	-2.5649	0.0103	AAAATCC	A>C
H3K4me3	0.0338311	0.0856683	0.3949	0.693	AAAATCC	A>C
H3K9ac	-0.0832506	0.0956763	-0.8701	0.384	AAAATCC	A>C
H3K9me3	0.0467541	0.0722977	0.6467	0.518	AAAATCC	A>C
H3K27ac	0.0896514	0.128491	0.6977	0.485	AAAATCC	A>C
H3K27me3	-0.027273	0.0796984	-0.3422	0.732	AAAATCC	A>C
H3K36me3	-0.0365269	0.105702	-0.3456	0.73	AAAATCC	A>C
EXON	-0.717714	0.502764	-1.4275	0.153	AAAATCC	A>C
CpGI	-0.998798	1.00431	-0.9945	0.32	AAAATCC	A>C
RR	-0.0147444	0.0133526	-1.1042	0.269	AAAATCC	A>C
LAMIN	0.039529	0.0637165	0.6204	0.535	AAAATCC	A>C
DHS	0.140724	0.093691	1.502	0.133	AAAATCC	A>C
TIME	-0.0402321	0.0372303	-1.0806	0.28	AAAATCC	A>C
GC	-0.157451	0.82839	-0.1901	0.849	AAAATCC	A>C
(Intercept)	-5.78492	0.986746	-5.8626	4.56e-09	AAAATCG	A>C
DP	0.0023441	0.0037664	0.6224	0.5337	AAAATCG	A>C
H3K4me1	-0.846203	0.454099	-1.8635	0.06239	AAAATCG	A>C
H3K4me3	-0.117381	0.286524	-0.4097	0.682	AAAATCG	A>C
H3K9ac	0.0821083	0.293446	0.2798	0.7796	AAAATCG	A>C
H3K9me3	0.214973	0.224563	0.9573	0.3384	AAAATCG	A>C
H3K27ac	0.568019	0.356921	1.5914	0.1115	AAAATCG	A>C
H3K27me3	0.0703771	0.244538	0.2878	0.7735	AAAATCG	A>C
H3K36me3	-0.217314	0.334974	-0.6487	0.5165	AAAATCG	A>C
EXON	0.432409	0.725692	0.5959	0.5513	AAAATCG	A>C
CpGI	-0.356586	0.720995	-0.4946	0.6209	AAAATCG	A>C
RR	0.0203583	0.0306451	0.6643	0.5065	AAAATCG	A>C
LAMIN	0.0074296	0.202475	0.0367	0.9707	AAAATCG	A>C
DHS	0.494117	0.276411	1.7876	0.07384	AAAATCG	A>C
TIME	0.0343656	0.117387	0.2928	0.7697	AAAATCG	A>C
GC	-2.59523	2.50564	-1.0358	0.3003	AAAATCG	A>C
(Intercept)	-6.51353	0.274975	-23.6877	4.83e-124	AAAATCT	A>C
DP	0.0187614	0.0057349	3.2714	0.00107	AAAATCT	A>C
H3K4me1	-0.0342203	0.102769	-0.333	0.739	AAAATCT	A>C
H3K4me3	-0.100716	0.0716054	-1.4065	0.16	AAAATCT	A>C
H3K9ac	-0.0296384	0.0789256	-0.3755	0.707	AAAATCT	A>C
H3K9me3	0.0613749	0.0587908	1.044	0.297	AAAATCT	A>C
H3K27ac	0.154375	0.102449	1.5069	0.132	AAAATCT	A>C
H3K27me3	-0.102186	0.0689918	-1.4811	0.139	AAAATCT	A>C
H3K36me3	-0.106569	0.0865425	-1.2314	0.218	AAAATCT	A>C
EXON	-0.553077	0.410981	-1.3458	0.178	AAAATCT	A>C
CpGI	0.725862	0.509367	1.425	0.154	AAAATCT	A>C
RR	-0.0020685	0.0101715	-0.2034	0.839	AAAATCT	A>C
LAMIN	0.076552	0.0510413	1.4998	0.134	AAAATCT	A>C
DHS	0.0514188	0.0832445	0.6177	0.537	AAAATCT	A>C
TIME	-0.0061029	0.0298566	-0.2044	0.838	AAAATCT	A>C
GC	0.0209234	0.689441	0.0303	0.976	AAAATCT	A>C
(Intercept)	-6.6393	0.252448	-26.2996	1.94e-152	AAAATGA	A>C
DP	0.0066226	0.0025833	2.5636	0.0104	AAAATGA	A>C
H3K4me1	-0.219294	0.102327	-2.1431	0.0321	AAAATGA	A>C
H3K4me3	0.100666	0.0634227	1.5872	0.112	AAAATGA	A>C
H3K9ac	-0.0346496	0.0749184	-0.4625	0.644	AAAATGA	A>C
H3K9me3	-0.0434794	0.0559971	-0.7765	0.437	AAAATGA	A>C
H3K27ac	0.134076	0.0986439	1.3592	0.174	AAAATGA	A>C
H3K27me3	-0.0468737	0.0640769	-0.7315	0.464	AAAATGA	A>C
H3K36me3	-0.0835965	0.0837684	-0.9979	0.318	AAAATGA	A>C
EXON	-1.54332	0.708069	-2.1796	0.0293	AAAATGA	A>C
CpGI	0.0749224	0.712531	0.1051	0.916	AAAATGA	A>C
RR	0.0077279	0.0085918	0.8994	0.368	AAAATGA	A>C
LAMIN	0.0304749	0.0480473	0.6343	0.526	AAAATGA	A>C
DHS	-0.12261	0.0816333	-1.502	0.133	AAAATGA	A>C
TIME	-0.0729049	0.0284493	-2.5626	0.0104	AAAATGA	A>C
GC	0.0526961	0.644954	0.0817	0.935	AAAATGA	A>C
(Intercept)	-6.83535	0.383567	-17.8205	4.9e-71	AAAATGC	A>C
DP	0.0633058	0.0179356	3.5296	0.000416	AAAATGC	A>C
H3K4me1	-0.0027961	0.12054	-0.0232	0.981	AAAATGC	A>C
H3K4me3	-0.0134684	0.0860271	-0.1566	0.876	AAAATGC	A>C
H3K9ac	0.0106364	0.0945512	0.1125	0.91	AAAATGC	A>C
H3K9me3	0.10005	0.0721887	1.386	0.166	AAAATGC	A>C
H3K27ac	0.0977593	0.124513	0.7851	0.432	AAAATGC	A>C
H3K27me3	-0.171071	0.0839122	-2.0387	0.0415	AAAATGC	A>C
H3K36me3	-0.182022	0.106722	-1.7056	0.0881	AAAATGC	A>C
EXON	0.335234	0.357988	0.9364	0.349	AAAATGC	A>C
CpGI	-0.0457331	0.716703	-0.0638	0.949	AAAATGC	A>C
RR	0.002748	0.0115342	0.2382	0.812	AAAATGC	A>C
LAMIN	-0.101749	0.0642317	-1.5841	0.113	AAAATGC	A>C
DHS	-0.0208845	0.0975112	-0.2142	0.83	AAAATGC	A>C
TIME	-0.0712639	0.0377872	-1.8859	0.0593	AAAATGC	A>C
GC	-0.760485	0.827015	-0.9196	0.358	AAAATGC	A>C
(Intercept)	-6.23558	0.314153	-19.8488	1.13e-87	AAAATGG	A>C
DP	0.0085319	0.0028741	2.9686	0.00299	AAAATGG	A>C
H3K4me1	0.223749	0.113965	1.9633	0.0496	AAAATGG	A>C
H3K4me3	0.0994013	0.0825985	1.2034	0.229	AAAATGG	A>C
H3K9ac	-0.0703483	0.0945881	-0.7437	0.457	AAAATGG	A>C
H3K9me3	0.0553189	0.07114	0.7776	0.437	AAAATGG	A>C
H3K27ac	-0.288432	0.137064	-2.1044	0.0353	AAAATGG	A>C
H3K27me3	-0.0240739	0.0785185	-0.3066	0.759	AAAATGG	A>C
H3K36me3	-0.0905167	0.104301	-0.8678	0.385	AAAATGG	A>C
EXON	-12.8581	132.265	-0.0972	0.923	AAAATGG	A>C
CpGI	0.709842	0.421164	1.6854	0.0919	AAAATGG	A>C
RR	-0.0061365	0.01248	-0.4917	0.623	AAAATGG	A>C
LAMIN	-0.0318253	0.0633297	-0.5025	0.615	AAAATGG	A>C
DHS	0.200908	0.0934283	2.1504	0.0315	AAAATGG	A>C
TIME	-0.032668	0.0369218	-0.8848	0.376	AAAATGG	A>C
GC	-1.37822	0.797183	-1.7289	0.0838	AAAATGG	A>C
(Intercept)	-6.68683	0.240697	-27.7811	7.33e-170	AAAATGT	A>C
DP	0.0634403	0.010582	5.9951	2.03e-09	AAAATGT	A>C
H3K4me1	0.125106	0.0769739	1.6253	0.104	AAAATGT	A>C
H3K4me3	0.027928	0.0526775	0.5302	0.596	AAAATGT	A>C
H3K9ac	0.0499145	0.0602398	0.8286	0.407	AAAATGT	A>C
H3K9me3	0.0108777	0.0455733	0.2387	0.811	AAAATGT	A>C
H3K27ac	-0.0817063	0.0840485	-0.9721	0.331	AAAATGT	A>C
H3K27me3	-0.009435	0.0530696	-0.1778	0.859	AAAATGT	A>C
H3K36me3	-0.0141835	0.0662529	-0.2141	0.83	AAAATGT	A>C
EXON	-1.75423	0.708064	-2.4775	0.0132	AAAATGT	A>C
CpGI	0.9823	0.41534	2.3651	0.018	AAAATGT	A>C
RR	0.0089995	0.007063	1.2742	0.203	AAAATGT	A>C
LAMIN	0.0493389	0.0395072	1.2489	0.212	AAAATGT	A>C
DHS	-0.0016032	0.0653816	-0.0245	0.98	AAAATGT	A>C
TIME	-0.0760585	0.0234079	-3.2493	0.00116	AAAATGT	A>C
GC	-0.496333	0.54035	-0.9185	0.358	AAAATGT	A>C
(Intercept)	-6.08863	0.200907	-30.3057	9.65e-202	AAAATTA	A>C
DP	-0.0395031	0.0103574	-3.814	0.000137	AAAATTA	A>C
H3K4me1	0.0938342	0.0621387	1.5101	0.131	AAAATTA	A>C
H3K4me3	-0.0136209	0.0457478	-0.2977	0.766	AAAATTA	A>C
H3K9ac	-0.0818767	0.0486435	-1.6832	0.0923	AAAATTA	A>C
H3K9me3	0.0202077	0.0396116	0.5101	0.61	AAAATTA	A>C
H3K27ac	-0.110414	0.071564	-1.5429	0.123	AAAATTA	A>C
H3K27me3	-0.0140845	0.0432491	-0.3257	0.745	AAAATTA	A>C
H3K36me3	-0.0391926	0.0464539	-0.8437	0.399	AAAATTA	A>C
EXON	-0.569309	0.500858	-1.1367	0.256	AAAATTA	A>C
CpGI	0.264972	0.711326	0.3725	0.71	AAAATTA	A>C
RR	0.0020461	0.0060896	0.336	0.737	AAAATTA	A>C
LAMIN	-0.0222938	0.0332868	-0.6697	0.503	AAAATTA	A>C
DHS	-0.231188	0.075965	-3.0433	0.00234	AAAATTA	A>C
TIME	-0.0174305	0.01879	-0.9277	0.354	AAAATTA	A>C
GC	0.741679	0.386587	1.9185	0.055	AAAATTA	A>C
(Intercept)	-6.30568	0.295458	-21.3421	4.62e-101	AAAATTC	A>C
DP	0.0351902	0.009597	3.6668	0.000246	AAAATTC	A>C
H3K4me1	-0.174603	0.114403	-1.5262	0.127	AAAATTC	A>C
H3K4me3	0.165847	0.0669723	2.4764	0.0133	AAAATTC	A>C
H3K9ac	-0.0877886	0.0839071	-1.0463	0.295	AAAATTC	A>C
H3K9me3	-0.0461065	0.0599176	-0.7695	0.442	AAAATTC	A>C
H3K27ac	-0.0095473	0.115654	-0.0826	0.934	AAAATTC	A>C
H3K27me3	-0.0694025	0.0709834	-0.9777	0.328	AAAATTC	A>C
H3K36me3	-0.115722	0.0910008	-1.2717	0.203	AAAATTC	A>C
EXON	-0.0407456	0.356671	-0.1142	0.909	AAAATTC	A>C
CpGI	0.131161	0.732723	0.179	0.858	AAAATTC	A>C
RR	-0.0006367	0.0103205	-0.0617	0.951	AAAATTC	A>C
LAMIN	-0.0530072	0.051562	-1.028	0.304	AAAATTC	A>C
DHS	-0.0517176	0.0906343	-0.5706	0.568	AAAATTC	A>C
TIME	-0.0715722	0.0303718	-2.3565	0.0184	AAAATTC	A>C
GC	-0.695466	0.713442	-0.9748	0.33	AAAATTC	A>C
(Intercept)	-7.20076	0.331275	-21.7365	9.27e-105	AAAATTG	A>C
DP	0.0637425	0.0128957	4.9429	7.7e-07	AAAATTG	A>C
H3K4me1	0.216651	0.115184	1.8809	0.06	AAAATTG	A>C
H3K4me3	0.028438	0.0757637	0.3754	0.707	AAAATTG	A>C
H3K9ac	-0.115012	0.0928006	-1.2393	0.215	AAAATTG	A>C
H3K9me3	0.163831	0.0624673	2.6227	0.00872	AAAATTG	A>C
H3K27ac	-0.227706	0.135442	-1.6812	0.0927	AAAATTG	A>C
H3K27me3	-0.0316249	0.0758772	-0.4168	0.677	AAAATTG	A>C
H3K36me3	-0.200483	0.102955	-1.9473	0.0515	AAAATTG	A>C
EXON	-0.386298	0.502539	-0.7687	0.442	AAAATTG	A>C
CpGI	-0.0984212	1.005	-0.0979	0.922	AAAATTG	A>C
RR	0.004697	0.0106504	0.441	0.659	AAAATTG	A>C
LAMIN	0.0144822	0.0556354	0.2603	0.795	AAAATTG	A>C
DHS	-0.294852	0.113193	-2.6049	0.00919	AAAATTG	A>C
TIME	-0.0080349	0.0327249	-0.2455	0.806	AAAATTG	A>C
GC	0.345114	0.766743	0.4501	0.653	AAAATTG	A>C
(Intercept)	-6.29831	0.213742	-29.4669	7.65e-191	AAAATTT	A>C
DP	0.058462	0.0098889	5.9119	3.38e-09	AAAATTT	A>C
H3K4me1	-0.0426677	0.0738054	-0.5781	0.563	AAAATTT	A>C
H3K4me3	0.123519	0.0441774	2.796	0.00517	AAAATTT	A>C
H3K9ac	-0.0527981	0.0555279	-0.9508	0.342	AAAATTT	A>C
H3K9me3	0.0369291	0.039866	0.9263	0.354	AAAATTT	A>C
H3K27ac	0.100969	0.0732288	1.3788	0.168	AAAATTT	A>C
H3K27me3	-0.0886529	0.0499154	-1.7761	0.0757	AAAATTT	A>C
H3K36me3	-0.0408989	0.0562243	-0.7274	0.467	AAAATTT	A>C
EXON	-0.652957	0.409457	-1.5947	0.111	AAAATTT	A>C
CpGI	0.26369	0.711291	0.3707	0.711	AAAATTT	A>C
RR	0.0154113	0.0059707	2.5812	0.00985	AAAATTT	A>C
LAMIN	0.0032857	0.0340958	0.0964	0.923	AAAATTT	A>C
DHS	0.043992	0.0672809	0.6539	0.513	AAAATTT	A>C
TIME	-0.0259097	0.0199445	-1.2991	0.194	AAAATTT	A>C
GC	-0.930629	0.473256	-1.9664	0.0492	AAAATTT	A>C
(Intercept)	-6.71964	0.174717	-38.4602	0	AACAAAA	A>C
DP	0.0328376	0.0089494	3.6693	0.0002432	AACAAAA	A>C
H3K4me1	-0.0194303	0.054541	-0.3563	0.7217	AACAAAA	A>C
H3K4me3	-0.0924951	0.0415917	-2.2239	0.02616	AACAAAA	A>C
H3K9ac	-0.0735386	0.0425841	-1.7269	0.08419	AACAAAA	A>C
H3K9me3	0.0083453	0.0341878	0.2441	0.8072	AACAAAA	A>C
H3K27ac	-0.0613131	0.0599179	-1.0233	0.3062	AACAAAA	A>C
H3K27me3	-0.0363138	0.0373465	-0.9723	0.3309	AACAAAA	A>C
H3K36me3	-0.0396631	0.0439464	-0.9025	0.3668	AACAAAA	A>C
EXON	-0.712975	0.353645	-2.0161	0.04379	AACAAAA	A>C
CpGI	0.426725	0.338181	1.2618	0.207	AACAAAA	A>C
RR	0.0072947	0.0051685	1.4114	0.1581	AACAAAA	A>C
LAMIN	-0.0604033	0.0295377	-2.045	0.04086	AACAAAA	A>C
DHS	-0.162996	0.0495261	-3.2911	0.0009979	AACAAAA	A>C
TIME	-0.0073436	0.0168187	-0.4366	0.6624	AACAAAA	A>C
GC	1.67726	0.351733	4.7686	1.86e-06	AACAAAA	A>C
(Intercept)	-6.57596	0.253271	-25.9641	1.26e-148	AACAAAC	A>C
DP	0.0484132	0.0121757	3.9762	7e-05	AACAAAC	A>C
H3K4me1	0.073601	0.0771103	0.9545	0.34	AACAAAC	A>C
H3K4me3	0.0171114	0.0618869	0.2765	0.782	AACAAAC	A>C
H3K9ac	-0.073872	0.0631044	-1.1706	0.242	AACAAAC	A>C
H3K9me3	0.0397982	0.0519607	0.7659	0.444	AACAAAC	A>C
H3K27ac	-0.0840181	0.0876653	-0.9584	0.338	AACAAAC	A>C
H3K27me3	-0.0272176	0.0556018	-0.4895	0.624	AACAAAC	A>C
H3K36me3	0.27128	0.0623754	4.3491	1.37e-05	AACAAAC	A>C
EXON	-0.559881	0.409876	-1.366	0.172	AACAAAC	A>C
CpGI	-0.268062	0.451825	-0.5933	0.553	AACAAAC	A>C
RR	-0.0069909	0.0087068	-0.8029	0.422	AACAAAC	A>C
LAMIN	-0.0899896	0.0456045	-1.9733	0.0485	AACAAAC	A>C
DHS	0.118518	0.0639403	1.8536	0.0638	AACAAAC	A>C
TIME	-0.0010107	0.0259365	-0.039	0.969	AACAAAC	A>C
GC	0.643379	0.532228	1.2088	0.227	AACAAAC	A>C
(Intercept)	-6.1809	0.301814	-20.4791	3.3e-93	AACAAAG	A>C
DP	0.0018086	0.0014783	1.2235	0.221	AACAAAG	A>C
H3K4me1	0.186576	0.105838	1.7628	0.0779	AACAAAG	A>C
H3K4me3	-0.0967099	0.0857966	-1.1272	0.26	AACAAAG	A>C
H3K9ac	0.14927	0.0863357	1.729	0.0838	AACAAAG	A>C
H3K9me3	0.0953484	0.0683234	1.3955	0.163	AACAAAG	A>C
H3K27ac	-0.0647262	0.118638	-0.5456	0.585	AACAAAG	A>C
H3K27me3	-0.0229774	0.0757789	-0.3032	0.762	AACAAAG	A>C
H3K36me3	-0.0981644	0.097069	-1.0113	0.312	AACAAAG	A>C
EXON	0.337209	0.293405	1.1493	0.25	AACAAAG	A>C
CpGI	-0.243638	0.586163	-0.4156	0.678	AACAAAG	A>C
RR	-0.0091618	0.0124176	-0.7378	0.461	AACAAAG	A>C
LAMIN	-0.0149357	0.0607975	-0.2457	0.806	AACAAAG	A>C
DHS	0.0047144	0.0845948	0.0557	0.956	AACAAAG	A>C
TIME	-0.0121483	0.0351915	-0.3452	0.73	AACAAAG	A>C
GC	-0.689613	0.766675	-0.8995	0.368	AACAAAG	A>C
(Intercept)	-6.90123	0.312541	-22.0811	4.8e-108	AACAAAT	A>C
DP	0.0490763	0.0142588	3.4418	0.000578	AACAAAT	A>C
H3K4me1	0.117095	0.0992985	1.1792	0.238	AACAAAT	A>C
H3K4me3	0.0049841	0.0697621	0.0714	0.943	AACAAAT	A>C
H3K9ac	-0.0493522	0.0791268	-0.6237	0.533	AACAAAT	A>C
H3K9me3	-0.034738	0.0594301	-0.5845	0.559	AACAAAT	A>C
H3K27ac	-0.0166831	0.107124	-0.1557	0.876	AACAAAT	A>C
H3K27me3	-0.0659079	0.068992	-0.9553	0.339	AACAAAT	A>C
H3K36me3	0.0045235	0.0856306	0.0528	0.958	AACAAAT	A>C
EXON	-0.190661	0.411018	-0.4639	0.643	AACAAAT	A>C
CpGI	-10.0835	74.5742	-0.1352	0.892	AACAAAT	A>C
RR	-0.0040232	0.0103037	-0.3905	0.696	AACAAAT	A>C
LAMIN	0.0161085	0.0512376	0.3144	0.753	AACAAAT	A>C
DHS	-0.113196	0.0848205	-1.3345	0.182	AACAAAT	A>C
TIME	-0.0359016	0.0299662	-1.1981	0.231	AACAAAT	A>C
GC	0.270887	0.69088	0.3921	0.695	AACAAAT	A>C
(Intercept)	-6.61761	0.307821	-21.4982	1.62e-102	AACAACA	A>C
DP	0.0709903	0.0120857	5.8739	4.26e-09	AACAACA	A>C
H3K4me1	0.0608601	0.103786	0.5864	0.558	AACAACA	A>C
H3K4me3	0.0771721	0.0737236	1.0468	0.295	AACAACA	A>C
H3K9ac	-0.005755	0.0820685	-0.0701	0.944	AACAACA	A>C
H3K9me3	0.0653802	0.0615316	1.0625	0.288	AACAACA	A>C
H3K27ac	-0.243309	0.121164	-2.0081	0.0446	AACAACA	A>C
H3K27me3	-0.124065	0.0702344	-1.7664	0.0773	AACAACA	A>C
H3K36me3	-0.19303	0.0924633	-2.0876	0.0368	AACAACA	A>C
EXON	-0.779258	0.502809	-1.5498	0.121	AACAACA	A>C
CpGI	-0.0589026	0.71418	-0.0825	0.934	AACAACA	A>C
RR	-0.0031778	0.010754	-0.2955	0.768	AACAACA	A>C
LAMIN	0.0125162	0.0552763	0.2264	0.821	AACAACA	A>C
DHS	0.0665848	0.0840954	0.7918	0.428	AACAACA	A>C
TIME	-0.0037306	0.0320983	-0.1162	0.907	AACAACA	A>C
GC	-0.723159	0.704472	-1.0265	0.305	AACAACA	A>C
(Intercept)	-6.47877	0.279656	-23.1669	9.81e-119	AACAACC	A>C
DP	0.0754923	0.0119315	6.3271	2.5e-10	AACAACC	A>C
H3K4me1	0.0842835	0.0836522	1.0075	0.314	AACAACC	A>C
H3K4me3	-0.060235	0.0755942	-0.7968	0.426	AACAACC	A>C
H3K9ac	0.057693	0.0707345	0.8156	0.415	AACAACC	A>C
H3K9me3	0.0125722	0.0644211	0.1952	0.845	AACAACC	A>C
H3K27ac	0.084813	0.0904534	0.9376	0.348	AACAACC	A>C
H3K27me3	-0.0011498	0.0654895	-0.0176	0.986	AACAACC	A>C
H3K36me3	0.616728	0.0697958	8.8362	9.9e-19	AACAACC	A>C
EXON	-0.324309	0.248504	-1.305	0.192	AACAACC	A>C
CpGI	0.549068	0.298793	1.8376	0.0661	AACAACC	A>C
RR	-0.0032074	0.0101771	-0.3152	0.753	AACAACC	A>C
LAMIN	-0.182392	0.0558723	-3.2644	0.0011	AACAACC	A>C
DHS	-0.120544	0.0724818	-1.6631	0.0963	AACAACC	A>C
TIME	0.0221763	0.0313113	0.7083	0.479	AACAACC	A>C
GC	1.22995	0.615249	1.9991	0.0456	AACAACC	A>C
(Intercept)	-5.85863	1.30033	-4.5055	6.62e-06	AACAACG	A>C
DP	0.0503829	0.0453634	1.1106	0.2667	AACAACG	A>C
H3K4me1	0.334436	0.398869	0.8385	0.4018	AACAACG	A>C
H3K4me3	-0.765535	0.423742	-1.8066	0.07082	AACAACG	A>C
H3K9ac	-0.384376	0.364455	-1.0547	0.2916	AACAACG	A>C
H3K9me3	0.1786	0.286363	0.6237	0.5328	AACAACG	A>C
H3K27ac	0.528626	0.398128	1.3278	0.1843	AACAACG	A>C
H3K27me3	0.0382849	0.312127	0.1227	0.9024	AACAACG	A>C
H3K36me3	0.71492	0.332922	2.1474	0.03176	AACAACG	A>C
EXON	0.0787173	0.744253	0.1058	0.9158	AACAACG	A>C
CpGI	0.930087	0.791687	1.1748	0.2401	AACAACG	A>C
RR	-0.0290427	0.0568268	-0.5111	0.6093	AACAACG	A>C
LAMIN	0.354359	0.256572	1.3811	0.1672	AACAACG	A>C
DHS	0.350181	0.314221	1.1144	0.2651	AACAACG	A>C
TIME	-0.0246987	0.148012	-0.1669	0.8675	AACAACG	A>C
GC	-4.01382	3.08195	-1.3024	0.1928	AACAACG	A>C
(Intercept)	-7.20497	0.54757	-13.1581	1.53e-39	AACAACT	A>C
DP	0.0530665	0.0289225	1.8348	0.0665	AACAACT	A>C
H3K4me1	0.0314432	0.15383	0.2044	0.838	AACAACT	A>C
H3K4me3	-0.0389381	0.114618	-0.3397	0.734	AACAACT	A>C
H3K9ac	-0.0202483	0.123199	-0.1644	0.869	AACAACT	A>C
H3K9me3	0.109105	0.0955866	1.1414	0.254	AACAACT	A>C
H3K27ac	0.0244827	0.164243	0.1491	0.882	AACAACT	A>C
H3K27me3	-0.119657	0.108117	-1.1067	0.268	AACAACT	A>C
H3K36me3	-0.159995	0.139056	-1.1506	0.25	AACAACT	A>C
EXON	-0.62058	0.581584	-1.0671	0.286	AACAACT	A>C
CpGI	-0.756107	1.00527	-0.7521	0.452	AACAACT	A>C
RR	-0.0218774	0.0188872	-1.1583	0.247	AACAACT	A>C
LAMIN	-0.0689773	0.0855161	-0.8066	0.42	AACAACT	A>C
DHS	0.0534551	0.118054	0.4528	0.651	AACAACT	A>C
TIME	-0.0238564	0.0497653	-0.4794	0.632	AACAACT	A>C
GC	0.697404	1.09827	0.635	0.525	AACAACT	A>C
(Intercept)	-7.21261	0.350866	-20.5566	6.71e-94	AACAAGA	A>C
DP	0.0670979	0.0136479	4.9163	8.82e-07	AACAAGA	A>C
H3K4me1	0.0501055	0.113307	0.4422	0.658	AACAAGA	A>C
H3K4me3	-0.0116665	0.0877226	-0.133	0.894	AACAAGA	A>C
H3K9ac	-0.0545571	0.0914918	-0.5963	0.551	AACAAGA	A>C
H3K9me3	-0.0885865	0.0754098	-1.1747	0.24	AACAAGA	A>C
H3K27ac	0.0967628	0.120311	0.8043	0.421	AACAAGA	A>C
H3K27me3	-0.032319	0.0785814	-0.4113	0.681	AACAAGA	A>C
H3K36me3	-0.112774	0.100344	-1.1239	0.261	AACAAGA	A>C
EXON	-0.337251	0.382444	-0.8818	0.378	AACAAGA	A>C
CpGI	-0.229646	0.71558	-0.3209	0.748	AACAAGA	A>C
RR	-0.003109	0.0120816	-0.2573	0.797	AACAAGA	A>C
LAMIN	-0.0227147	0.0647537	-0.3508	0.726	AACAAGA	A>C
DHS	0.019964	0.0907935	0.2199	0.826	AACAAGA	A>C
TIME	-0.0713231	0.0373992	-1.9071	0.0565	AACAAGA	A>C
GC	0.8155	0.7766	1.0501	0.294	AACAAGA	A>C
(Intercept)	-6.6113	0.548876	-12.0452	2.06e-33	AACAAGC	A>C
DP	0.0450953	0.0277883	1.6228	0.105	AACAAGC	A>C
H3K4me1	-0.194664	0.164399	-1.1841	0.236	AACAAGC	A>C
H3K4me3	0.153692	0.115959	1.3254	0.185	AACAAGC	A>C
H3K9ac	0.0452967	0.125164	0.3619	0.717	AACAAGC	A>C
H3K9me3	-0.011786	0.102168	-0.1154	0.908	AACAAGC	A>C
H3K27ac	-0.0066701	0.170771	-0.0391	0.969	AACAAGC	A>C
H3K27me3	0.0607014	0.104669	0.5799	0.562	AACAAGC	A>C
H3K36me3	-0.095391	0.148634	-0.6418	0.521	AACAAGC	A>C
EXON	-0.388106	0.505852	-0.7672	0.443	AACAAGC	A>C
CpGI	-12.474	151.4	-0.0824	0.934	AACAAGC	A>C
RR	-0.0123681	0.0176166	-0.7021	0.483	AACAAGC	A>C
LAMIN	0.128825	0.0897461	1.4354	0.151	AACAAGC	A>C
DHS	-0.0684698	0.118975	-0.5755	0.565	AACAAGC	A>C
TIME	-0.0103585	0.052708	-0.1965	0.844	AACAAGC	A>C
GC	-0.284156	1.11816	-0.2541	0.799	AACAAGC	A>C
(Intercept)	-6.12059	0.420659	-14.55	5.84e-48	AACAAGG	A>C
DP	0.0343829	0.011225	3.0631	0.00219	AACAAGG	A>C
H3K4me1	-0.07988	0.142111	-0.5621	0.574	AACAAGG	A>C
H3K4me3	-0.0009473	0.113025	-0.0084	0.993	AACAAGG	A>C
H3K9ac	0.0270948	0.112702	0.2404	0.81	AACAAGG	A>C
H3K9me3	0.113591	0.0952055	1.1931	0.233	AACAAGG	A>C
H3K27ac	0.0675105	0.148274	0.4553	0.649	AACAAGG	A>C
H3K27me3	0.136139	0.0956628	1.4231	0.155	AACAAGG	A>C
H3K36me3	0.126646	0.124735	1.0153	0.31	AACAAGG	A>C
EXON	0.40001	0.29647	1.3492	0.177	AACAAGG	A>C
CpGI	-1.37295	1.16361	-1.1799	0.238	AACAAGG	A>C
RR	0.0154779	0.0127041	1.2183	0.223	AACAAGG	A>C
LAMIN	-0.0525781	0.0852509	-0.6167	0.537	AACAAGG	A>C
DHS	-0.0530683	0.110632	-0.4797	0.631	AACAAGG	A>C
TIME	-0.0094146	0.0494055	-0.1906	0.849	AACAAGG	A>C
GC	-1.51787	1.00225	-1.5145	0.13	AACAAGG	A>C
(Intercept)	-6.25161	0.425334	-14.6981	6.63e-49	AACAAGT	A>C
DP	0.0148842	0.0130708	1.1387	0.255	AACAAGT	A>C
H3K4me1	-0.104203	0.146683	-0.7104	0.477	AACAAGT	A>C
H3K4me3	-0.0181708	0.107507	-0.169	0.866	AACAAGT	A>C
H3K9ac	-0.0440044	0.114954	-0.3828	0.702	AACAAGT	A>C
H3K9me3	-0.0136571	0.091204	-0.1497	0.881	AACAAGT	A>C
H3K27ac	0.262635	0.142167	1.8474	0.0647	AACAAGT	A>C
H3K27me3	-0.0505477	0.0998197	-0.5064	0.613	AACAAGT	A>C
H3K36me3	-0.0260036	0.126194	-0.2061	0.837	AACAAGT	A>C
EXON	0.0616814	0.385346	0.1601	0.873	AACAAGT	A>C
CpGI	0.465313	0.593623	0.7839	0.433	AACAAGT	A>C
RR	0.0106874	0.0135052	0.7914	0.429	AACAAGT	A>C
LAMIN	0.0092654	0.0801814	0.1156	0.908	AACAAGT	A>C
DHS	0.0489084	0.109725	0.4457	0.656	AACAAGT	A>C
TIME	-0.0370753	0.0467121	-0.7937	0.427	AACAAGT	A>C
GC	-0.510991	1.01474	-0.5036	0.615	AACAAGT	A>C
(Intercept)	-6.43965	0.350538	-18.3708	2.25e-75	AACAATA	A>C
DP	0.0404965	0.0178785	2.2651	0.0235	AACAATA	A>C
H3K4me1	-0.0364147	0.111592	-0.3263	0.744	AACAATA	A>C
H3K4me3	-0.004982	0.0727087	-0.0685	0.945	AACAATA	A>C
H3K9ac	-0.0081858	0.0844737	-0.0969	0.923	AACAATA	A>C
H3K9me3	0.0313565	0.060828	0.5155	0.606	AACAATA	A>C
H3K27ac	0.123441	0.111047	1.1116	0.266	AACAATA	A>C
H3K27me3	0.0081048	0.0710561	0.1141	0.909	AACAATA	A>C
H3K36me3	-0.115978	0.0953484	-1.2164	0.224	AACAATA	A>C
EXON	0.609342	0.320624	1.9005	0.0574	AACAATA	A>C
CpGI	0.862274	0.455983	1.891	0.0586	AACAATA	A>C
RR	0.0050135	0.0099668	0.503	0.615	AACAATA	A>C
LAMIN	0.0009825	0.0535979	0.0183	0.985	AACAATA	A>C
DHS	-0.0685446	0.091594	-0.7484	0.454	AACAATA	A>C
TIME	-0.0363304	0.0314909	-1.1537	0.249	AACAATA	A>C
GC	0.0068061	0.736657	0.0092	0.993	AACAATA	A>C
(Intercept)	-5.7884	0.312377	-18.5302	1.18e-76	AACAATC	A>C
DP	0.0063045	0.004741	1.3298	0.184	AACAATC	A>C
H3K4me1	-0.128027	0.114439	-1.1187	0.263	AACAATC	A>C
H3K4me3	0.016091	0.082427	0.1952	0.845	AACAATC	A>C
H3K9ac	0.112244	0.0863861	1.2993	0.194	AACAATC	A>C
H3K9me3	0.0690976	0.0691161	0.9997	0.317	AACAATC	A>C
H3K27ac	-0.134749	0.124473	-1.0826	0.279	AACAATC	A>C
H3K27me3	-0.0384263	0.0770635	-0.4986	0.618	AACAATC	A>C
H3K36me3	0.223747	0.093192	2.4009	0.0164	AACAATC	A>C
EXON	-0.2411	0.357618	-0.6742	0.5	AACAATC	A>C
CpGI	-0.234436	0.71489	-0.3279	0.743	AACAATC	A>C
RR	-0.0133613	0.0130854	-1.0211	0.307	AACAATC	A>C
LAMIN	0.186255	0.0615543	3.0259	0.00248	AACAATC	A>C
DHS	-0.0078599	0.0884461	-0.0889	0.929	AACAATC	A>C
TIME	0.0143612	0.035757	0.4016	0.688	AACAATC	A>C
GC	0.245738	0.784948	0.3131	0.754	AACAATC	A>C
(Intercept)	-5.31644	0.32775	-16.221	3.58e-59	AACAATG	A>C
DP	0.0041696	0.0026962	1.5465	0.122	AACAATG	A>C
H3K4me1	0.066371	0.120103	0.5526	0.581	AACAATG	A>C
H3K4me3	0.0769291	0.0835432	0.9208	0.357	AACAATG	A>C
H3K9ac	-0.134779	0.0967812	-1.3926	0.164	AACAATG	A>C
H3K9me3	-0.121774	0.0728329	-1.672	0.0945	AACAATG	A>C
H3K27ac	0.124252	0.123346	1.0073	0.314	AACAATG	A>C
H3K27me3	0.0584054	0.0796826	0.733	0.464	AACAATG	A>C
H3K36me3	0.130618	0.102822	1.2703	0.204	AACAATG	A>C
EXON	-0.537567	0.450888	-1.1922	0.233	AACAATG	A>C
CpGI	0.673891	0.51085	1.3192	0.187	AACAATG	A>C
RR	-0.004173	0.0123431	-0.3381	0.735	AACAATG	A>C
LAMIN	0.0863095	0.0619898	1.3923	0.164	AACAATG	A>C
DHS	0.0564153	0.0893645	0.6313	0.528	AACAATG	A>C
TIME	-0.026732	0.0364079	-0.7342	0.463	AACAATG	A>C
GC	-2.28358	0.843422	-2.7075	0.00678	AACAATG	A>C
(Intercept)	-5.70166	0.304397	-18.731	2.76e-78	AACAATT	A>C
DP	0.0027122	0.0031627	0.8575	0.391	AACAATT	A>C
H3K4me1	-0.122021	0.116738	-1.0453	0.296	AACAATT	A>C
H3K4me3	-0.0199928	0.078128	-0.2559	0.798	AACAATT	A>C
H3K9ac	0.0693862	0.0860726	0.8061	0.42	AACAATT	A>C
H3K9me3	-0.0182116	0.0669479	-0.272	0.786	AACAATT	A>C
H3K27ac	-0.0153076	0.12087	-0.1266	0.899	AACAATT	A>C
H3K27me3	0.0104692	0.0768895	0.1362	0.892	AACAATT	A>C
H3K36me3	0.0601297	0.0937431	0.6414	0.521	AACAATT	A>C
EXON	-0.31353	0.450168	-0.6965	0.486	AACAATT	A>C
CpGI	-10.2878	100.08	-0.1028	0.918	AACAATT	A>C
RR	0.0089543	0.0104504	0.8568	0.392	AACAATT	A>C
LAMIN	-0.0905864	0.0578906	-1.5648	0.118	AACAATT	A>C
DHS	-0.0596544	0.0943944	-0.632	0.527	AACAATT	A>C
TIME	-0.037842	0.0338861	-1.1167	0.264	AACAATT	A>C
GC	-1.00144	0.783626	-1.278	0.201	AACAATT	A>C
(Intercept)	-6.477	0.358772	-18.054	7.34e-73	AACACAA	A>C
DP	0.04507	0.0146802	3.0703	0.00214	AACACAA	A>C
H3K4me1	-0.07391	0.115464	-0.6401	0.522	AACACAA	A>C
H3K4me3	0.004641	0.0844088	0.055	0.956	AACACAA	A>C
H3K9ac	-0.05673	0.0910451	-0.623	0.533	AACACAA	A>C
H3K9me3	0.1437	0.0710383	2.0223	0.0431	AACACAA	A>C
H3K27ac	0.2051	0.114474	1.7913	0.0732	AACACAA	A>C
H3K27me3	2.15e-06	0.0782569	0	1	AACACAA	A>C
H3K36me3	0.07959	0.0960396	0.8287	0.407	AACACAA	A>C
EXON	-0.5317	0.502945	-1.0571	0.29	AACACAA	A>C
CpGI	0.6586	0.458251	1.4371	0.151	AACACAA	A>C
RR	0.004554	0.0114628	0.3973	0.691	AACACAA	A>C
LAMIN	-0.02872	0.0640135	-0.4486	0.654	AACACAA	A>C
DHS	0.04135	0.0900371	0.4592	0.646	AACACAA	A>C
TIME	0.04758	0.0369309	1.2883	0.198	AACACAA	A>C
GC	-0.7771	0.797389	-0.9746	0.33	AACACAA	A>C
(Intercept)	-7.03539	0.388226	-18.1219	2.14e-73	AACACAC	A>C
DP	0.0127813	0.0046882	2.7263	0.00641	AACACAC	A>C
H3K4me1	-0.0334781	0.147073	-0.2276	0.82	AACACAC	A>C
H3K4me3	0.0636571	0.110895	0.574	0.566	AACACAC	A>C
H3K9ac	-0.0258463	0.117317	-0.2203	0.826	AACACAC	A>C
H3K9me3	0.157369	0.0929705	1.6927	0.0905	AACACAC	A>C
H3K27ac	-0.0119497	0.157616	-0.0758	0.94	AACACAC	A>C
H3K27me3	-0.0493428	0.0977513	-0.5048	0.614	AACACAC	A>C
H3K36me3	-0.139751	0.134909	-1.0359	0.3	AACACAC	A>C
EXON	-1.3353	1.00251	-1.3319	0.183	AACACAC	A>C
CpGI	0.648882	0.422071	1.5374	0.124	AACACAC	A>C
RR	-0.0095702	0.015811	-0.6053	0.545	AACACAC	A>C
LAMIN	-0.103513	0.0846222	-1.2232	0.221	AACACAC	A>C
DHS	-0.32671	0.120199	-2.7181	0.00657	AACACAC	A>C
TIME	-0.0382215	0.0489847	-0.7803	0.435	AACACAC	A>C
GC	1.28998	0.950351	1.3574	0.175	AACACAC	A>C
(Intercept)	-6.51233	0.406388	-16.0249	8.56e-58	AACACAG	A>C
DP	0.0299677	0.0219086	1.3679	0.171	AACACAG	A>C
H3K4me1	-0.0887476	0.11237	-0.7898	0.43	AACACAG	A>C
H3K4me3	0.0331278	0.0895378	0.37	0.711	AACACAG	A>C
H3K9ac	-0.076246	0.0899754	-0.8474	0.397	AACACAG	A>C
H3K9me3	0.0068774	0.0776749	0.0885	0.929	AACACAG	A>C
H3K27ac	-0.0119016	0.120137	-0.0991	0.921	AACACAG	A>C
H3K27me3	-0.115543	0.0791358	-1.4601	0.144	AACACAG	A>C
H3K36me3	0.0136519	0.096638	0.1413	0.888	AACACAG	A>C
EXON	0.126838	0.320534	0.3957	0.692	AACACAG	A>C
CpGI	0.185807	0.416643	0.446	0.656	AACACAG	A>C
RR	0.0204047	0.0095758	2.1309	0.0331	AACACAG	A>C
LAMIN	-0.0257566	0.0682517	-0.3774	0.706	AACACAG	A>C
DHS	0.0719597	0.0846292	0.8503	0.395	AACACAG	A>C
TIME	-0.006684	0.0393101	-0.17	0.865	AACACAG	A>C
GC	-0.299201	0.776517	-0.3853	0.7	AACACAG	A>C
(Intercept)	-6.79859	0.377792	-17.9956	2.11e-72	AACACAT	A>C
DP	0.0544847	0.0168062	3.2419	0.00119	AACACAT	A>C
H3K4me1	0.0113487	0.120904	0.0939	0.925	AACACAT	A>C
H3K4me3	0.0797137	0.0852048	0.9356	0.35	AACACAT	A>C
H3K9ac	0.0636644	0.0939606	0.6776	0.498	AACACAT	A>C
H3K9me3	0.0063765	0.0736539	0.0866	0.931	AACACAT	A>C
H3K27ac	0.151393	0.122778	1.2331	0.218	AACACAT	A>C
H3K27me3	0.00358	0.0798771	0.0448	0.964	AACACAT	A>C
H3K36me3	-0.18951	0.111709	-1.6965	0.0898	AACACAT	A>C
EXON	-0.309549	0.503675	-0.6146	0.539	AACACAT	A>C
CpGI	-0.0820982	0.71178	-0.1153	0.908	AACACAT	A>C
RR	0.0161245	0.0101027	1.5961	0.11	AACACAT	A>C
LAMIN	0.0638656	0.0639972	0.9979	0.318	AACACAT	A>C
DHS	-0.150677	0.0963306	-1.5642	0.118	AACACAT	A>C
TIME	0.0120917	0.0376426	0.3212	0.748	AACACAT	A>C
GC	-0.128296	0.838146	-0.1531	0.878	AACACAT	A>C
(Intercept)	-6.345	0.476994	-13.3021	2.25e-40	AACACCA	A>C
DP	0.0379034	0.0234447	1.6167	0.106	AACACCA	A>C
H3K4me1	0.137473	0.135808	1.0123	0.311	AACACCA	A>C
H3K4me3	0.0410291	0.110832	0.3702	0.711	AACACCA	A>C
H3K9ac	0.0568409	0.112868	0.5036	0.615	AACACCA	A>C
H3K9me3	-0.0161986	0.0935989	-0.1731	0.863	AACACCA	A>C
H3K27ac	-0.177797	0.156861	-1.1335	0.257	AACACCA	A>C
H3K27me3	0.0856634	0.0969717	0.8834	0.377	AACACCA	A>C
H3K36me3	0.310597	0.116949	2.6558	0.00791	AACACCA	A>C
EXON	-0.171507	0.342516	-0.5007	0.617	AACACCA	A>C
CpGI	0.450789	0.517055	0.8718	0.383	AACACCA	A>C
RR	-0.0056304	0.0156508	-0.3597	0.719	AACACCA	A>C
LAMIN	-0.142026	0.0829206	-1.7128	0.0867	AACACCA	A>C
DHS	-0.143396	0.114555	-1.2518	0.211	AACACCA	A>C
TIME	-0.0785284	0.0476133	-1.6493	0.0991	AACACCA	A>C
GC	-0.967295	0.991614	-0.9755	0.329	AACACCA	A>C
(Intercept)	-7.22276	0.629498	-11.4738	1.79e-30	AACACCC	A>C
DP	0.0438434	0.0310518	1.4119	0.158	AACACCC	A>C
H3K4me1	-0.180583	0.18742	-0.9635	0.335	AACACCC	A>C
H3K4me3	-0.258406	0.167134	-1.5461	0.122	AACACCC	A>C
H3K9ac	0.121321	0.150125	0.8081	0.419	AACACCC	A>C
H3K9me3	0.135546	0.131425	1.0314	0.302	AACACCC	A>C
H3K27ac	0.459332	0.177813	2.5832	0.00979	AACACCC	A>C
H3K27me3	-0.025319	0.12724	-0.199	0.842	AACACCC	A>C
H3K36me3	-0.216583	0.176768	-1.2252	0.22	AACACCC	A>C
EXON	-0.0045856	0.509859	-0.009	0.993	AACACCC	A>C
CpGI	0.675483	0.409271	1.6505	0.0988	AACACCC	A>C
RR	-0.0374146	0.0251546	-1.4874	0.137	AACACCC	A>C
LAMIN	0.0253229	0.117571	0.2154	0.829	AACACCC	A>C
DHS	-0.0661513	0.142331	-0.4648	0.642	AACACCC	A>C
TIME	-0.0356779	0.0673932	-0.5294	0.597	AACACCC	A>C
GC	1.01573	1.25216	0.8112	0.417	AACACCC	A>C
(Intercept)	-6.66382	0.927332	-7.186	6.67e-13	AACACCG	A>C
DP	0.0015391	0.0415567	0.037	0.97	AACACCG	A>C
H3K4me1	0.0592672	0.352659	0.1681	0.867	AACACCG	A>C
H3K4me3	-0.0272557	0.305108	-0.0893	0.929	AACACCG	A>C
H3K9ac	-0.250455	0.298242	-0.8398	0.401	AACACCG	A>C
H3K9me3	0.115028	0.235538	0.4884	0.625	AACACCG	A>C
H3K27ac	-0.518775	0.446007	-1.1632	0.245	AACACCG	A>C
H3K27me3	-0.451668	0.260786	-1.7319	0.0833	AACACCG	A>C
H3K36me3	0.087254	0.283915	0.3073	0.759	AACACCG	A>C
EXON	-1.04886	1.02147	-1.0268	0.305	AACACCG	A>C
CpGI	0.499834	0.563643	0.8868	0.375	AACACCG	A>C
RR	0.02413	0.023596	1.0226	0.306	AACACCG	A>C
LAMIN	-0.297592	0.199933	-1.4885	0.137	AACACCG	A>C
DHS	-0.508033	0.307923	-1.6499	0.099	AACACCG	A>C
TIME	0.049424	0.109673	0.4506	0.652	AACACCG	A>C
GC	2.0091	2.04977	0.9802	0.327	AACACCG	A>C
(Intercept)	-6.70798	0.499306	-13.4346	3.79e-41	AACACCT	A>C
DP	0.0602903	0.025191	2.3933	0.0167	AACACCT	A>C
H3K4me1	0.0246373	0.143062	0.1722	0.863	AACACCT	A>C
H3K4me3	-0.0847572	0.118129	-0.7175	0.473	AACACCT	A>C
H3K9ac	-0.231698	0.11968	-1.936	0.0529	AACACCT	A>C
H3K9me3	0.0154772	0.0978073	0.1582	0.874	AACACCT	A>C
H3K27ac	0.133601	0.148641	0.8988	0.369	AACACCT	A>C
H3K27me3	-0.057734	0.0995249	-0.5801	0.562	AACACCT	A>C
H3K36me3	0.136289	0.125226	1.0883	0.276	AACACCT	A>C
EXON	-2.20149	1.0024	-2.1962	0.0281	AACACCT	A>C
CpGI	0.733102	0.464693	1.5776	0.115	AACACCT	A>C
RR	0.0035271	0.0145566	0.2423	0.809	AACACCT	A>C
LAMIN	0.0429574	0.0860038	0.4995	0.617	AACACCT	A>C
DHS	0.071834	0.113223	0.6344	0.526	AACACCT	A>C
TIME	0.0226554	0.0499569	0.4535	0.65	AACACCT	A>C
GC	-0.244302	1.01024	-0.2418	0.809	AACACCT	A>C
(Intercept)	-3.47688	1.32251	-2.629	0.0086	AACACGA	A>C
DP	0.0053487	0.0091354	0.5855	0.5582	AACACGA	A>C
H3K4me1	-0.0740706	0.527966	-0.1403	0.8884	AACACGA	A>C
H3K4me3	-0.327412	0.410849	-0.7969	0.4255	AACACGA	A>C
H3K9ac	-0.815797	0.451391	-1.8073	0.0707	AACACGA	A>C
H3K9me3	0.136442	0.299598	0.4554	0.6488	AACACGA	A>C
H3K27ac	0.0112139	0.557526	0.0201	0.984	AACACGA	A>C
H3K27me3	0.544012	0.29421	1.8491	0.0644	AACACGA	A>C
H3K36me3	-0.300523	0.46632	-0.6445	0.5193	AACACGA	A>C
EXON	0.0717001	1.02769	0.0698	0.9444	AACACGA	A>C
CpGI	0.66801	1.04804	0.6374	0.5239	AACACGA	A>C
RR	-0.0577489	0.0698226	-0.8271	0.4082	AACACGA	A>C
LAMIN	-0.379829	0.273679	-1.3879	0.1652	AACACGA	A>C
DHS	-0.144674	0.380914	-0.3798	0.7041	AACACGA	A>C
TIME	0.225532	0.156954	1.4369	0.1507	AACACGA	A>C
GC	-7.93587	3.40585	-2.3301	0.0198	AACACGA	A>C
(Intercept)	-7.1118	1.57372	-4.5191	6.21e-06	AACACGC	A>C
DP	0.0415874	0.0883521	0.4707	0.6379	AACACGC	A>C
H3K4me1	0.0951679	0.409823	0.2322	0.8164	AACACGC	A>C
H3K4me3	0.378023	0.324969	1.1633	0.2447	AACACGC	A>C
H3K9ac	0.186454	0.346902	0.5375	0.5909	AACACGC	A>C
H3K9me3	0.0781658	0.327373	0.2388	0.8113	AACACGC	A>C
H3K27ac	0.266751	0.408623	0.6528	0.5139	AACACGC	A>C
H3K27me3	0.175416	0.290441	0.604	0.5459	AACACGC	A>C
H3K36me3	-0.0312817	0.377319	-0.0829	0.9339	AACACGC	A>C
EXON	-14.2059	521.791	-0.0272	0.9783	AACACGC	A>C
CpGI	0.883564	0.561515	1.5735	0.1156	AACACGC	A>C
RR	0.0046237	0.0416609	0.111	0.9116	AACACGC	A>C
LAMIN	0.190386	0.283817	0.6708	0.5023	AACACGC	A>C
DHS	-0.921249	0.386016	-2.3866	0.01701	AACACGC	A>C
TIME	0.0788204	0.163294	0.4827	0.6293	AACACGC	A>C
GC	0.0708404	2.88648	0.0245	0.9804	AACACGC	A>C
(Intercept)	-6.3121	0.91147	-6.9252	4.35e-12	AACACGG	A>C
DP	-0.0354522	0.0524825	-0.6755	0.4994	AACACGG	A>C
H3K4me1	-0.040126	0.274432	-0.1462	0.8838	AACACGG	A>C
H3K4me3	-0.134002	0.265365	-0.505	0.6136	AACACGG	A>C
H3K9ac	0.0277473	0.222735	0.1246	0.9009	AACACGG	A>C
H3K9me3	0.171674	0.220651	0.778	0.4366	AACACGG	A>C
H3K27ac	0.383858	0.282287	1.3598	0.1739	AACACGG	A>C
H3K27me3	-0.156094	0.217862	-0.7165	0.4737	AACACGG	A>C
H3K36me3	0.298558	0.1957	1.5256	0.1271	AACACGG	A>C
EXON	0.181338	0.598998	0.3027	0.7621	AACACGG	A>C
CpGI	0.163941	0.622215	0.2635	0.7922	AACACGG	A>C
RR	-0.015604	0.033934	-0.4598	0.6456	AACACGG	A>C
LAMIN	-0.177672	0.195692	-0.9079	0.3639	AACACGG	A>C
DHS	-0.323139	0.281921	-1.1462	0.2517	AACACGG	A>C
TIME	0.0824228	0.103223	0.7985	0.4246	AACACGG	A>C
GC	0.0340252	1.76564	0.0193	0.9846	AACACGG	A>C
(Intercept)	-7.28177	0.950932	-7.6575	1.9e-14	AACACGT	A>C
DP	0.0478156	0.0419698	1.1393	0.255	AACACGT	A>C
H3K4me1	0.060617	0.31247	0.194	0.846	AACACGT	A>C
H3K4me3	-0.266477	0.273757	-0.9734	0.33	AACACGT	A>C
H3K9ac	-0.337293	0.261139	-1.2916	0.196	AACACGT	A>C
H3K9me3	0.0227915	0.207379	0.1099	0.912	AACACGT	A>C
H3K27ac	-0.463915	0.396541	-1.1699	0.242	AACACGT	A>C
H3K27me3	-0.123273	0.211792	-0.582	0.561	AACACGT	A>C
H3K36me3	-0.179954	0.28619	-0.6288	0.529	AACACGT	A>C
EXON	0.432862	0.60649	0.7137	0.475	AACACGT	A>C
CpGI	0.184565	0.752472	0.2453	0.806	AACACGT	A>C
RR	-0.03845	0.0398275	-0.9654	0.334	AACACGT	A>C
LAMIN	0.0096657	0.183659	0.0526	0.958	AACACGT	A>C
DHS	0.15494	0.224228	0.691	0.49	AACACGT	A>C
TIME	0.0191827	0.1066	0.18	0.857	AACACGT	A>C
GC	1.65093	2.04584	0.807	0.42	AACACGT	A>C
(Intercept)	-7.04841	0.457679	-15.4003	1.63e-53	AACACTA	A>C
DP	0.0485894	0.0227479	2.136	0.0327	AACACTA	A>C
H3K4me1	-0.0275946	0.136109	-0.2027	0.839	AACACTA	A>C
H3K4me3	0.0727099	0.0967121	0.7518	0.452	AACACTA	A>C
H3K9ac	0.0279317	0.106585	0.2621	0.793	AACACTA	A>C
H3K9me3	0.0982949	0.0834772	1.1775	0.239	AACACTA	A>C
H3K27ac	0.0403643	0.141216	0.2858	0.775	AACACTA	A>C
H3K27me3	0.0214794	0.0928046	0.2314	0.817	AACACTA	A>C
H3K36me3	-0.0371602	0.118712	-0.313	0.754	AACACTA	A>C
EXON	0.294282	0.415162	0.7088	0.478	AACACTA	A>C
CpGI	1.22695	0.465793	2.6341	0.00844	AACACTA	A>C
RR	-0.0099656	0.0152124	-0.6551	0.512	AACACTA	A>C
LAMIN	0.10913	0.0737446	1.4798	0.139	AACACTA	A>C
DHS	0.0268883	0.106772	0.2518	0.801	AACACTA	A>C
TIME	-0.0217666	0.0430503	-0.5056	0.613	AACACTA	A>C
GC	1.35501	0.957628	1.415	0.157	AACACTA	A>C
(Intercept)	-5.55703	0.342456	-16.227	3.25e-59	AACACTC	A>C
DP	0.006348	0.0040357	1.5729	0.116	AACACTC	A>C
H3K4me1	-0.0622026	0.126347	-0.4923	0.622	AACACTC	A>C
H3K4me3	0.0889206	0.0899175	0.9889	0.323	AACACTC	A>C
H3K9ac	0.128767	0.0993268	1.2964	0.195	AACACTC	A>C
H3K9me3	0.292981	0.0740127	3.9585	7.54e-05	AACACTC	A>C
H3K27ac	0.183649	0.126834	1.4479	0.148	AACACTC	A>C
H3K27me3	0.0593477	0.0807261	0.7352	0.462	AACACTC	A>C
H3K36me3	-0.273556	0.122483	-2.2334	0.0255	AACACTC	A>C
EXON	-0.80062	0.580627	-1.3789	0.168	AACACTC	A>C
CpGI	-0.303236	0.414213	-0.7321	0.464	AACACTC	A>C
RR	-0.0025866	0.0125492	-0.2061	0.837	AACACTC	A>C
LAMIN	-0.0183492	0.0687911	-0.2667	0.79	AACACTC	A>C
DHS	0.0466744	0.0910634	0.5125	0.608	AACACTC	A>C
TIME	-0.0963141	0.041225	-2.3363	0.0195	AACACTC	A>C
GC	-0.67425	0.849704	-0.7935	0.427	AACACTC	A>C
(Intercept)	-5.68743	0.31746	-17.9154	8.94e-72	AACACTG	A>C
DP	0.0164266	0.0074467	2.2059	0.0274	AACACTG	A>C
H3K4me1	0.0832375	0.107034	0.7777	0.437	AACACTG	A>C
H3K4me3	-0.06405	0.0845115	-0.7579	0.449	AACACTG	A>C
H3K9ac	-0.0634767	0.0887426	-0.7153	0.474	AACACTG	A>C
H3K9me3	0.125437	0.069057	1.8164	0.0693	AACACTG	A>C
H3K27ac	0.245967	0.10857	2.2655	0.0235	AACACTG	A>C
H3K27me3	-0.119157	0.0767678	-1.5522	0.121	AACACTG	A>C
H3K36me3	-0.0979757	0.0979868	-0.9999	0.317	AACACTG	A>C
EXON	-0.561749	0.411603	-1.3648	0.172	AACACTG	A>C
CpGI	-0.166388	0.584765	-0.2845	0.776	AACACTG	A>C
RR	0.0018228	0.0113082	0.1612	0.872	AACACTG	A>C
LAMIN	0.0704722	0.0622509	1.1321	0.258	AACACTG	A>C
DHS	0.0046506	0.0829732	0.056	0.955	AACACTG	A>C
TIME	-0.0206539	0.0365532	-0.565	0.572	AACACTG	A>C
GC	-1.29326	0.77113	-1.6771	0.0935	AACACTG	A>C
(Intercept)	-5.97385	0.255665	-23.366	9.48e-121	AACACTT	A>C
DP	0.0052437	0.0021957	2.3882	0.0169	AACACTT	A>C
H3K4me1	-0.0390801	0.0967436	-0.404	0.686	AACACTT	A>C
H3K4me3	0.0297795	0.0699113	0.426	0.67	AACACTT	A>C
H3K9ac	-0.0007601	0.0747126	-0.0102	0.992	AACACTT	A>C
H3K9me3	-0.0378338	0.059873	-0.6319	0.527	AACACTT	A>C
H3K27ac	-0.300856	0.113322	-2.6549	0.00793	AACACTT	A>C
H3K27me3	-0.0352918	0.0643548	-0.5484	0.583	AACACTT	A>C
H3K36me3	-0.147277	0.0843648	-1.7457	0.0809	AACACTT	A>C
EXON	-0.138091	0.35693	-0.3869	0.699	AACACTT	A>C
CpGI	0.453517	0.455362	0.9959	0.319	AACACTT	A>C
RR	-0.0117016	0.0104405	-1.1208	0.262	AACACTT	A>C
LAMIN	0.0821847	0.0515246	1.5951	0.111	AACACTT	A>C
DHS	0.179358	0.0715961	2.5051	0.0122	AACACTT	A>C
TIME	-0.0907338	0.0302693	-2.9976	0.00272	AACACTT	A>C
GC	0.38905	0.642351	0.6057	0.545	AACACTT	A>C
(Intercept)	-6.7124	0.285652	-23.4985	4.23e-122	AACAGAA	A>C
DP	0.007483	0.0030177	2.4797	0.0132	AACAGAA	A>C
H3K4me1	0.0930986	0.102444	0.9088	0.363	AACAGAA	A>C
H3K4me3	0.0084148	0.0767237	0.1097	0.913	AACAGAA	A>C
H3K9ac	-0.0112664	0.0834994	-0.1349	0.893	AACAGAA	A>C
H3K9me3	0.0918032	0.0633303	1.4496	0.147	AACAGAA	A>C
H3K27ac	0.0737897	0.108361	0.681	0.496	AACAGAA	A>C
H3K27me3	-0.098164	0.0723496	-1.3568	0.175	AACAGAA	A>C
H3K36me3	-0.0259377	0.0915058	-0.2835	0.777	AACAGAA	A>C
EXON	0.0228938	0.320094	0.0715	0.943	AACAGAA	A>C
CpGI	-1.06214	1.00132	-1.0607	0.289	AACAGAA	A>C
RR	0.010326	0.009601	1.0755	0.282	AACAGAA	A>C
LAMIN	0.044247	0.0564315	0.7841	0.433	AACAGAA	A>C
DHS	-0.0431091	0.0836686	-0.5152	0.606	AACAGAA	A>C
TIME	-0.0493389	0.0328607	-1.5015	0.133	AACAGAA	A>C
GC	0.234805	0.721101	0.3256	0.745	AACAGAA	A>C
(Intercept)	-6.99184	0.451601	-15.4824	4.56e-54	AACAGAC	A>C
DP	0.0811812	0.014649	5.5418	2.99e-08	AACAGAC	A>C
H3K4me1	0.0396181	0.155633	0.2546	0.799	AACAGAC	A>C
H3K4me3	0.0151433	0.118219	0.1281	0.898	AACAGAC	A>C
H3K9ac	-0.0388247	0.127268	-0.3051	0.76	AACAGAC	A>C
H3K9me3	0.111461	0.0928926	1.1999	0.23	AACAGAC	A>C
H3K27ac	-0.0509414	0.170929	-0.298	0.766	AACAGAC	A>C
H3K27me3	-0.0789438	0.106704	-0.7398	0.459	AACAGAC	A>C
H3K36me3	0.0812709	0.135696	0.5989	0.549	AACAGAC	A>C
EXON	-12.1144	118.954	-0.1018	0.919	AACAGAC	A>C
CpGI	0.502199	0.591677	0.8488	0.396	AACAGAC	A>C
RR	0.008588	0.0147714	0.5814	0.561	AACAGAC	A>C
LAMIN	-0.0290021	0.0840096	-0.3452	0.73	AACAGAC	A>C
DHS	0.134009	0.116295	1.1523	0.249	AACAGAC	A>C
TIME	-0.0510839	0.0486332	-1.0504	0.294	AACAGAC	A>C
GC	-0.66683	1.06738	-0.6247	0.532	AACAGAC	A>C
(Intercept)	-7.17594	0.38348	-18.7127	3.9e-78	AACAGAG	A>C
DP	0.0605598	0.0122571	4.9408	7.78e-07	AACAGAG	A>C
H3K4me1	-0.12257	0.132546	-0.9247	0.355	AACAGAG	A>C
H3K4me3	0.090976	0.104208	0.873	0.383	AACAGAG	A>C
H3K9ac	0.0147687	0.104537	0.1413	0.888	AACAGAG	A>C
H3K9me3	-0.0147542	0.0921395	-0.1601	0.873	AACAGAG	A>C
H3K27ac	0.120611	0.137092	0.8798	0.379	AACAGAG	A>C
H3K27me3	0.0154372	0.0915378	0.1686	0.866	AACAGAG	A>C
H3K36me3	0.0808898	0.110306	0.7333	0.463	AACAGAG	A>C
EXON	0.0712211	0.413316	0.1723	0.863	AACAGAG	A>C
CpGI	0.203082	0.589378	0.3446	0.73	AACAGAG	A>C
RR	-0.0016285	0.014013	-0.1162	0.907	AACAGAG	A>C
LAMIN	-0.137634	0.0799051	-1.7225	0.085	AACAGAG	A>C
DHS	0.152126	0.101726	1.4954	0.135	AACAGAG	A>C
TIME	-0.0998566	0.0453889	-2.2	0.0278	AACAGAG	A>C
GC	-0.435399	0.888456	-0.4901	0.624	AACAGAG	A>C
(Intercept)	-6.76592	0.459689	-14.7185	4.91e-49	AACAGAT	A>C
DP	0.0601671	0.0225053	2.6735	0.00751	AACAGAT	A>C
H3K4me1	-0.130997	0.138131	-0.9484	0.343	AACAGAT	A>C
H3K4me3	0.00067	0.101588	0.0066	0.995	AACAGAT	A>C
H3K9ac	0.018909	0.106247	0.178	0.859	AACAGAT	A>C
H3K9me3	0.0606514	0.0856791	0.7079	0.479	AACAGAT	A>C
H3K27ac	0.0419414	0.142883	0.2935	0.769	AACAGAT	A>C
H3K27me3	0.0975978	0.0920573	1.0602	0.289	AACAGAT	A>C
H3K36me3	-0.0029287	0.118698	-0.0247	0.98	AACAGAT	A>C
EXON	0.280164	0.339926	0.8242	0.41	AACAGAT	A>C
CpGI	-0.374677	1.00774	-0.3718	0.71	AACAGAT	A>C
RR	-0.036333	0.0182839	-1.9872	0.0469	AACAGAT	A>C
LAMIN	-0.0844808	0.0760332	-1.1111	0.267	AACAGAT	A>C
DHS	0.177645	0.0977235	1.8178	0.0691	AACAGAT	A>C
TIME	-0.0215083	0.0441837	-0.4868	0.626	AACAGAT	A>C
GC	-0.622516	0.967379	-0.6435	0.52	AACAGAT	A>C
(Intercept)	-6.86523	0.391692	-17.5271	8.9e-69	AACAGCA	A>C
DP	0.0044564	0.0028039	1.5894	0.112	AACAGCA	A>C
H3K4me1	0.089442	0.143244	0.6244	0.532	AACAGCA	A>C
H3K4me3	0.0750378	0.107518	0.6979	0.485	AACAGCA	A>C
H3K9ac	-0.160348	0.119114	-1.3462	0.178	AACAGCA	A>C
H3K9me3	0.105499	0.0885	1.1921	0.233	AACAGCA	A>C
H3K27ac	-0.0903984	0.158853	-0.5691	0.569	AACAGCA	A>C
H3K27me3	-0.0004599	0.0955679	-0.0048	0.996	AACAGCA	A>C
H3K36me3	-0.117076	0.13389	-0.8744	0.382	AACAGCA	A>C
EXON	-0.340464	0.41507	-0.8203	0.412	AACAGCA	A>C
CpGI	-1.04943	1.00916	-1.0399	0.298	AACAGCA	A>C
RR	-0.0432993	0.0199841	-2.1667	0.0303	AACAGCA	A>C
LAMIN	-0.0033628	0.0814824	-0.0413	0.967	AACAGCA	A>C
DHS	0.0578984	0.105764	0.5474	0.584	AACAGCA	A>C
TIME	-0.0846608	0.0476585	-1.7764	0.0757	AACAGCA	A>C
GC	0.396254	0.983882	0.4027	0.687	AACAGCA	A>C
(Intercept)	-7.13672	0.552189	-12.9244	3.28e-38	AACAGCC	A>C
DP	0.0484745	0.0244608	1.9817	0.0475	AACAGCC	A>C
H3K4me1	-0.128092	0.175902	-0.7282	0.466	AACAGCC	A>C
H3K4me3	0.0453932	0.145921	0.3111	0.756	AACAGCC	A>C
H3K9ac	-0.0188172	0.14106	-0.1334	0.894	AACAGCC	A>C
H3K9me3	-0.103066	0.131316	-0.7849	0.433	AACAGCC	A>C
H3K27ac	-0.104015	0.18972	-0.5483	0.584	AACAGCC	A>C
H3K27me3	0.158918	0.119283	1.3323	0.183	AACAGCC	A>C
H3K36me3	0.0759467	0.157265	0.4829	0.629	AACAGCC	A>C
EXON	-0.285848	0.458384	-0.6236	0.533	AACAGCC	A>C
CpGI	1.06817	0.365862	2.9196	0.0035	AACAGCC	A>C
RR	0.0159306	0.0155808	1.0225	0.307	AACAGCC	A>C
LAMIN	-0.105789	0.114276	-0.9257	0.355	AACAGCC	A>C
DHS	-0.163445	0.135382	-1.2073	0.227	AACAGCC	A>C
TIME	-0.0564427	0.0655541	-0.861	0.389	AACAGCC	A>C
GC	0.201512	1.18509	0.17	0.865	AACAGCC	A>C
(Intercept)	-5.25481	1.26241	-4.1625	3.15e-05	AACAGCG	A>C
DP	0.0383854	0.0365844	1.0492	0.2941	AACAGCG	A>C
H3K4me1	0.287031	0.406028	0.7069	0.4796	AACAGCG	A>C
H3K4me3	-0.758265	0.447801	-1.6933	0.0904	AACAGCG	A>C
H3K9ac	0.225969	0.357866	0.6314	0.5278	AACAGCG	A>C
H3K9me3	0.417258	0.308429	1.3529	0.1761	AACAGCG	A>C
H3K27ac	0.255932	0.422484	0.6058	0.5447	AACAGCG	A>C
H3K27me3	-0.266489	0.323086	-0.8248	0.4095	AACAGCG	A>C
H3K36me3	-0.19412	0.368844	-0.5263	0.5987	AACAGCG	A>C
EXON	0.124544	0.625195	0.1992	0.8421	AACAGCG	A>C
CpGI	1.37556	0.508822	2.7034	0.006863	AACAGCG	A>C
RR	-0.0361838	0.0629474	-0.5748	0.5654	AACAGCG	A>C
LAMIN	-0.210517	0.289414	-0.7274	0.467	AACAGCG	A>C
DHS	-0.307422	0.350246	-0.8777	0.3801	AACAGCG	A>C
TIME	0.178459	0.159471	1.1191	0.2631	AACAGCG	A>C
GC	-4.2699	2.93268	-1.456	0.1454	AACAGCG	A>C
(Intercept)	-6.7879	0.560355	-12.1136	8.95e-34	AACAGCT	A>C
DP	0.0474949	0.0267009	1.7788	0.0753	AACAGCT	A>C
H3K4me1	-0.348538	0.175222	-1.9891	0.0467	AACAGCT	A>C
H3K4me3	-0.016474	0.13107	-0.1257	0.9	AACAGCT	A>C
H3K9ac	-0.169117	0.133396	-1.2678	0.205	AACAGCT	A>C
H3K9me3	0.162386	0.10881	1.4924	0.136	AACAGCT	A>C
H3K27ac	0.0675269	0.173955	0.3882	0.698	AACAGCT	A>C
H3K27me3	-0.0382676	0.112139	-0.3413	0.733	AACAGCT	A>C
H3K36me3	-0.0600018	0.147104	-0.4079	0.683	AACAGCT	A>C
EXON	-0.190093	0.416923	-0.4559	0.648	AACAGCT	A>C
CpGI	-0.103639	0.719506	-0.144	0.885	AACAGCT	A>C
RR	-0.0420661	0.0230674	-1.8236	0.0682	AACAGCT	A>C
LAMIN	-0.0501687	0.0987775	-0.5079	0.612	AACAGCT	A>C
DHS	0.0947369	0.115236	0.8221	0.411	AACAGCT	A>C
TIME	0.0944916	0.0573468	1.6477	0.0994	AACAGCT	A>C
GC	-0.587702	1.16127	-0.5061	0.613	AACAGCT	A>C
(Intercept)	-7.61986	0.476436	-15.9935	1.42e-57	AACAGGA	A>C
DP	0.0469409	0.0225055	2.0858	0.037	AACAGGA	A>C
H3K4me1	-0.0331651	0.14095	-0.2353	0.814	AACAGGA	A>C
H3K4me3	0.0956669	0.107005	0.894	0.371	AACAGGA	A>C
H3K9ac	-0.153168	0.117759	-1.3007	0.193	AACAGGA	A>C
H3K9me3	0.172711	0.0921978	1.8733	0.061	AACAGGA	A>C
H3K27ac	0.233353	0.141086	1.654	0.0981	AACAGGA	A>C
H3K27me3	-0.114258	0.0963366	-1.186	0.236	AACAGGA	A>C
H3K36me3	-0.326952	0.139919	-2.3367	0.0195	AACAGGA	A>C
EXON	-0.390983	0.453358	-0.8624	0.388	AACAGGA	A>C
CpGI	0.70667	0.395511	1.7867	0.074	AACAGGA	A>C
RR	-0.0074532	0.0153638	-0.4851	0.628	AACAGGA	A>C
LAMIN	0.14444	0.0841193	1.7171	0.086	AACAGGA	A>C
DHS	0.133806	0.0993615	1.3467	0.178	AACAGGA	A>C
TIME	-0.05156	0.049077	-1.0506	0.293	AACAGGA	A>C
GC	1.4247	0.974744	1.4616	0.144	AACAGGA	A>C
(Intercept)	-6.11011	0.431068	-14.1743	1.32e-45	AACAGGC	A>C
DP	0.0014012	0.0015737	0.8904	0.373	AACAGGC	A>C
H3K4me1	-0.0540398	0.162602	-0.3323	0.74	AACAGGC	A>C
H3K4me3	-0.0699753	0.137416	-0.5092	0.611	AACAGGC	A>C
H3K9ac	-0.0024714	0.130582	-0.0189	0.985	AACAGGC	A>C
H3K9me3	-0.191411	0.114783	-1.6676	0.0954	AACAGGC	A>C
H3K27ac	0.0809049	0.171248	0.4724	0.637	AACAGGC	A>C
H3K27me3	-0.0010229	0.11037	-0.0093	0.993	AACAGGC	A>C
H3K36me3	-0.17653	0.149854	-1.178	0.239	AACAGGC	A>C
EXON	0.210044	0.417121	0.5036	0.615	AACAGGC	A>C
CpGI	0.114388	0.518509	0.2206	0.825	AACAGGC	A>C
RR	0.0138191	0.0144762	0.9546	0.34	AACAGGC	A>C
LAMIN	-0.0333536	0.0957961	-0.3482	0.728	AACAGGC	A>C
DHS	-0.0595939	0.122796	-0.4853	0.627	AACAGGC	A>C
TIME	-0.110691	0.0552027	-2.0052	0.0449	AACAGGC	A>C
GC	-0.547449	1.06809	-0.5125	0.608	AACAGGC	A>C
(Intercept)	-7.10854	0.431824	-16.4617	6.92e-61	AACAGGG	A>C
DP	0.0735763	0.0163691	4.4948	6.96e-06	AACAGGG	A>C
H3K4me1	-0.0295335	0.139594	-0.2116	0.832	AACAGGG	A>C
H3K4me3	-0.0356035	0.121515	-0.293	0.77	AACAGGG	A>C
H3K9ac	0.141584	0.113504	1.2474	0.212	AACAGGG	A>C
H3K9me3	0.0568019	0.104015	0.5461	0.585	AACAGGG	A>C
H3K27ac	-0.193723	0.158871	-1.2194	0.223	AACAGGG	A>C
H3K27me3	0.0372436	0.0987327	0.3772	0.706	AACAGGG	A>C
H3K36me3	0.0299035	0.127575	0.2344	0.815	AACAGGG	A>C
EXON	0.152188	0.385912	0.3944	0.693	AACAGGG	A>C
CpGI	0.76696	0.373148	2.0554	0.0398	AACAGGG	A>C
RR	-0.0055984	0.0158663	-0.3529	0.724	AACAGGG	A>C
LAMIN	-0.0909672	0.0925176	-0.9832	0.325	AACAGGG	A>C
DHS	-0.0715244	0.111236	-0.643	0.52	AACAGGG	A>C
TIME	-0.0974814	0.052755	-1.8478	0.0646	AACAGGG	A>C
GC	0.338436	0.963159	0.3514	0.725	AACAGGG	A>C
(Intercept)	-7.21921	0.475109	-15.1949	3.82e-52	AACAGGT	A>C
DP	0.0738957	0.0151481	4.8782	1.07e-06	AACAGGT	A>C
H3K4me1	0.256963	0.154227	1.6661	0.0957	AACAGGT	A>C
H3K4me3	0.0551346	0.127201	0.4334	0.665	AACAGGT	A>C
H3K9ac	0.0383353	0.131696	0.2911	0.771	AACAGGT	A>C
H3K9me3	0.161293	0.109414	1.4741	0.14	AACAGGT	A>C
H3K27ac	-0.0389573	0.171493	-0.2272	0.82	AACAGGT	A>C
H3K27me3	-0.123599	0.115225	-1.0727	0.283	AACAGGT	A>C
H3K36me3	-0.266703	0.151381	-1.7618	0.0781	AACAGGT	A>C
EXON	-0.15666	0.386656	-0.4052	0.685	AACAGGT	A>C
CpGI	-0.263971	0.722912	-0.3651	0.715	AACAGGT	A>C
RR	0.0050471	0.0162828	0.31	0.757	AACAGGT	A>C
LAMIN	0.0078796	0.0974944	0.0808	0.936	AACAGGT	A>C
DHS	-0.0139691	0.129313	-0.108	0.914	AACAGGT	A>C
TIME	-0.0006241	0.0564792	-0.011	0.991	AACAGGT	A>C
GC	0.190514	1.12643	0.1691	0.866	AACAGGT	A>C
(Intercept)	-6.20775	0.46291	-13.4103	5.26e-41	AACAGTA	A>C
DP	0.0498689	0.0246275	2.0249	0.0429	AACAGTA	A>C
H3K4me1	-0.294793	0.137238	-2.1481	0.0317	AACAGTA	A>C
H3K4me3	0.0769275	0.0921352	0.8349	0.404	AACAGTA	A>C
H3K9ac	0.241651	0.097865	2.4692	0.0135	AACAGTA	A>C
H3K9me3	0.014356	0.0813087	0.1766	0.86	AACAGTA	A>C
H3K27ac	-0.046074	0.139272	-0.3308	0.741	AACAGTA	A>C
H3K27me3	0.0492592	0.088198	0.5585	0.576	AACAGTA	A>C
H3K36me3	-0.269827	0.117914	-2.2883	0.0221	AACAGTA	A>C
EXON	-0.211685	0.452678	-0.4676	0.64	AACAGTA	A>C
CpGI	1.56098	0.464929	3.3575	0.000787	AACAGTA	A>C
RR	0.0119284	0.0121051	0.9854	0.324	AACAGTA	A>C
LAMIN	0.114845	0.070994	1.6177	0.106	AACAGTA	A>C
DHS	-0.0140232	0.104821	-0.1338	0.894	AACAGTA	A>C
TIME	0.0170971	0.0415082	0.4119	0.68	AACAGTA	A>C
GC	-1.10445	0.945738	-1.1678	0.243	AACAGTA	A>C
(Intercept)	-6.55687	0.423962	-15.4657	5.91e-54	AACAGTC	A>C
DP	0.0616559	0.0193266	3.1902	0.00142	AACAGTC	A>C
H3K4me1	0.0812488	0.131707	0.6169	0.537	AACAGTC	A>C
H3K4me3	-0.0147581	0.101983	-0.1447	0.885	AACAGTC	A>C
H3K9ac	-0.107267	0.108219	-0.9912	0.322	AACAGTC	A>C
H3K9me3	0.107722	0.0819636	1.3143	0.189	AACAGTC	A>C
H3K27ac	-0.165554	0.150906	-1.0971	0.273	AACAGTC	A>C
H3K27me3	-0.121035	0.0902366	-1.3413	0.18	AACAGTC	A>C
H3K36me3	-0.167996	0.121341	-1.3845	0.166	AACAGTC	A>C
EXON	0.274488	0.323367	0.8488	0.396	AACAGTC	A>C
CpGI	0.418336	0.513412	0.8148	0.415	AACAGTC	A>C
RR	0.0015439	0.0131109	0.1178	0.906	AACAGTC	A>C
LAMIN	-0.0236299	0.074324	-0.3179	0.751	AACAGTC	A>C
DHS	-0.24019	0.10551	-2.2765	0.0228	AACAGTC	A>C
TIME	-0.0631387	0.0435198	-1.4508	0.147	AACAGTC	A>C
GC	0.86298	0.912119	0.9461	0.344	AACAGTC	A>C
(Intercept)	-5.79346	0.3255	-17.7986	7.24e-71	AACAGTG	A>C
DP	0.023972	0.007059	3.3959	0.000684	AACAGTG	A>C
H3K4me1	0.0254993	0.113413	0.2248	0.822	AACAGTG	A>C
H3K4me3	0.0277648	0.0882259	0.3147	0.753	AACAGTG	A>C
H3K9ac	-0.022607	0.0913454	-0.2475	0.805	AACAGTG	A>C
H3K9me3	0.0104882	0.073566	0.1426	0.887	AACAGTG	A>C
H3K27ac	-0.0811653	0.125504	-0.6467	0.518	AACAGTG	A>C
H3K27me3	0.0439732	0.0772943	0.5689	0.569	AACAGTG	A>C
H3K36me3	-0.0377968	0.103011	-0.3669	0.714	AACAGTG	A>C
EXON	-0.353651	0.381887	-0.9261	0.354	AACAGTG	A>C
CpGI	-1.01364	1.00383	-1.0098	0.313	AACAGTG	A>C
RR	-0.0044774	0.0122709	-0.3649	0.715	AACAGTG	A>C
LAMIN	0.107494	0.0645436	1.6655	0.0958	AACAGTG	A>C
DHS	0.006565	0.0876701	0.0749	0.94	AACAGTG	A>C
TIME	0.0322086	0.0378183	0.8517	0.394	AACAGTG	A>C
GC	-1.29788	0.801387	-1.6195	0.105	AACAGTG	A>C
(Intercept)	-6.1214	0.34881	-17.5494	6.01e-69	AACAGTT	A>C
DP	0.0612587	0.0146768	4.1739	2.99e-05	AACAGTT	A>C
H3K4me1	-0.156962	0.111765	-1.4044	0.16	AACAGTT	A>C
H3K4me3	0.0246481	0.0789279	0.3123	0.755	AACAGTT	A>C
H3K9ac	-0.009737	0.0851938	-0.1143	0.909	AACAGTT	A>C
H3K9me3	-0.0285349	0.069195	-0.4124	0.68	AACAGTT	A>C
H3K27ac	0.187435	0.109697	1.7087	0.0875	AACAGTT	A>C
H3K27me3	0.0267136	0.0751314	0.3556	0.722	AACAGTT	A>C
H3K36me3	-0.122451	0.0954611	-1.2827	0.2	AACAGTT	A>C
EXON	-0.0217234	0.3204	-0.0678	0.946	AACAGTT	A>C
CpGI	-0.718716	1.00007	-0.7187	0.472	AACAGTT	A>C
RR	-0.0078325	0.0122081	-0.6416	0.521	AACAGTT	A>C
LAMIN	-0.0565607	0.0603921	-0.9366	0.349	AACAGTT	A>C
DHS	-0.129919	0.0874015	-1.4865	0.137	AACAGTT	A>C
TIME	-0.0548493	0.0353559	-1.5513	0.121	AACAGTT	A>C
GC	-0.553982	0.788076	-0.703	0.482	AACAGTT	A>C
(Intercept)	-7.22095	0.32925	-21.9315	1.3e-106	AACATAA	A>C
DP	0.0649182	0.0135382	4.7952	1.63e-06	AACATAA	A>C
H3K4me1	-0.119867	0.113604	-1.0551	0.291	AACATAA	A>C
H3K4me3	-0.0438599	0.0773887	-0.5667	0.571	AACATAA	A>C
H3K9ac	0.0338858	0.084207	0.4024	0.687	AACATAA	A>C
H3K9me3	-0.080722	0.06609	-1.2214	0.222	AACATAA	A>C
H3K27ac	0.02879	0.115382	0.2495	0.803	AACATAA	A>C
H3K27me3	0.05703	0.0738498	0.7722	0.44	AACATAA	A>C
H3K36me3	0.0197088	0.0914289	0.2156	0.829	AACATAA	A>C
EXON	-0.347729	0.502634	-0.6918	0.489	AACATAA	A>C
CpGI	0.720004	0.715713	1.006	0.314	AACATAA	A>C
RR	-0.0065148	0.0115019	-0.5664	0.571	AACATAA	A>C
LAMIN	-0.007541	0.056551	-0.1333	0.894	AACATAA	A>C
DHS	0.0040477	0.0908073	0.0446	0.964	AACATAA	A>C
TIME	-0.0437207	0.0331083	-1.3205	0.187	AACATAA	A>C
GC	1.16125	0.753332	1.5415	0.123	AACATAA	A>C
(Intercept)	-5.6817	0.432259	-13.1442	1.84e-39	AACATAC	A>C
DP	0.0442652	0.0121703	3.6372	0.000276	AACATAC	A>C
H3K4me1	0.07634	0.151912	0.5025	0.615	AACATAC	A>C
H3K4me3	-0.266611	0.113168	-2.3559	0.0185	AACATAC	A>C
H3K9ac	-0.0806834	0.119556	-0.6749	0.5	AACATAC	A>C
H3K9me3	0.131452	0.0818622	1.6058	0.108	AACATAC	A>C
H3K27ac	-0.185794	0.172359	-1.0779	0.281	AACATAC	A>C
H3K27me3	0.0782964	0.0996467	0.7857	0.432	AACATAC	A>C
H3K36me3	0.0774867	0.123892	0.6254	0.532	AACATAC	A>C
EXON	0.399937	0.452363	0.8841	0.377	AACATAC	A>C
CpGI	-10.0586	130.24	-0.0772	0.938	AACATAC	A>C
RR	-0.0024899	0.0151368	-0.1645	0.869	AACATAC	A>C
LAMIN	0.0438351	0.0735911	0.5957	0.551	AACATAC	A>C
DHS	0.0243544	0.122265	0.1992	0.842	AACATAC	A>C
TIME	-0.0139436	0.0428224	-0.3256	0.745	AACATAC	A>C
GC	-2.39436	1.03995	-2.3024	0.0213	AACATAC	A>C
(Intercept)	-6.8807	0.525615	-13.0908	3.72e-39	AACATAG	A>C
DP	0.0272549	0.0273664	0.9959	0.319	AACATAG	A>C
H3K4me1	-0.147312	0.15478	-0.9518	0.341	AACATAG	A>C
H3K4me3	-0.0249086	0.11211	-0.2222	0.824	AACATAG	A>C
H3K9ac	0.0991872	0.116116	0.8542	0.393	AACATAG	A>C
H3K9me3	-0.0049042	0.0948619	-0.0517	0.959	AACATAG	A>C
H3K27ac	0.205576	0.15263	1.3469	0.178	AACATAG	A>C
H3K27me3	0.0092861	0.102781	0.0903	0.928	AACATAG	A>C
H3K36me3	0.0018651	0.127268	0.0147	0.988	AACATAG	A>C
EXON	0.0893919	0.581607	0.1537	0.878	AACATAG	A>C
CpGI	-10.0957	121.797	-0.0829	0.934	AACATAG	A>C
RR	-0.0524836	0.0218615	-2.4007	0.0164	AACATAG	A>C
LAMIN	0.317403	0.0830139	3.8235	0.000132	AACATAG	A>C
DHS	0.264393	0.122464	2.1589	0.0309	AACATAG	A>C
TIME	-0.0607887	0.0481647	-1.2621	0.207	AACATAG	A>C
GC	-0.125427	1.03786	-0.1209	0.904	AACATAG	A>C
(Intercept)	-6.12388	0.347849	-17.605	2.25e-69	AACATAT	A>C
DP	0.0426876	0.0111566	3.8262	0.00013	AACATAT	A>C
H3K4me1	-0.0415964	0.131524	-0.3163	0.752	AACATAT	A>C
H3K4me3	-0.0075445	0.081733	-0.0923	0.926	AACATAT	A>C
H3K9ac	-0.0419398	0.0984288	-0.4261	0.67	AACATAT	A>C
H3K9me3	0.0066754	0.0683234	0.0977	0.922	AACATAT	A>C
H3K27ac	0.171162	0.127118	1.3465	0.178	AACATAT	A>C
H3K27me3	0.0337339	0.0816821	0.413	0.68	AACATAT	A>C
H3K36me3	-0.245861	0.113763	-2.1612	0.0307	AACATAT	A>C
EXON	-12.1797	133.63	-0.0911	0.927	AACATAT	A>C
CpGI	-12.0909	360.121	-0.0336	0.973	AACATAT	A>C
RR	-0.0093042	0.0129764	-0.717	0.473	AACATAT	A>C
LAMIN	0.0206606	0.0595046	0.3472	0.728	AACATAT	A>C
DHS	0.0853737	0.101315	0.8427	0.399	AACATAT	A>C
TIME	0.019769	0.0349807	0.5651	0.572	AACATAT	A>C
GC	-1.42034	0.858807	-1.6538	0.0982	AACATAT	A>C
(Intercept)	-6.58329	0.353797	-18.6076	2.79e-77	AACATCA	A>C
DP	0.0002786	0.0011183	0.2492	0.803	AACATCA	A>C
H3K4me1	0.0237747	0.134768	0.1764	0.86	AACATCA	A>C
H3K4me3	0.139769	0.0938988	1.4885	0.137	AACATCA	A>C
H3K9ac	0.0625801	0.103509	0.6046	0.545	AACATCA	A>C
H3K9me3	-0.0784279	0.0807757	-0.9709	0.332	AACATCA	A>C
H3K27ac	-0.208715	0.154896	-1.3475	0.178	AACATCA	A>C
H3K27me3	0.0914489	0.0849391	1.0766	0.282	AACATCA	A>C
H3K36me3	-0.320341	0.130741	-2.4502	0.0143	AACATCA	A>C
EXON	-0.234762	0.360203	-0.6518	0.515	AACATCA	A>C
CpGI	0.191001	0.584684	0.3267	0.744	AACATCA	A>C
RR	0.0110722	0.0116378	0.9514	0.341	AACATCA	A>C
LAMIN	0.0504479	0.0694194	0.7267	0.467	AACATCA	A>C
DHS	0.0091853	0.103745	0.0885	0.929	AACATCA	A>C
TIME	-0.0231246	0.0407433	-0.5676	0.57	AACATCA	A>C
GC	0.465289	0.901911	0.5159	0.606	AACATCA	A>C
(Intercept)	-7.68715	0.560014	-13.7267	7.02e-43	AACATCC	A>C
DP	0.0241329	0.0225861	1.0685	0.285	AACATCC	A>C
H3K4me1	0.241779	0.16928	1.4283	0.153	AACATCC	A>C
H3K4me3	0.0622543	0.13547	0.4595	0.646	AACATCC	A>C
H3K9ac	-0.0307908	0.143199	-0.215	0.83	AACATCC	A>C
H3K9me3	0.240412	0.113215	2.1235	0.0337	AACATCC	A>C
H3K27ac	-0.19036	0.200696	-0.9485	0.343	AACATCC	A>C
H3K27me3	-0.0175068	0.118467	-0.1478	0.883	AACATCC	A>C
H3K36me3	-0.223847	0.171325	-1.3066	0.191	AACATCC	A>C
EXON	-0.404301	0.508873	-0.7945	0.427	AACATCC	A>C
CpGI	-0.784475	1.01093	-0.776	0.438	AACATCC	A>C
RR	-0.0167634	0.0205683	-0.815	0.415	AACATCC	A>C
LAMIN	-0.111471	0.104534	-1.0664	0.286	AACATCC	A>C
DHS	-0.335815	0.14548	-2.3083	0.021	AACATCC	A>C
TIME	-0.0908419	0.0607079	-1.4964	0.135	AACATCC	A>C
GC	2.65668	1.19946	2.2149	0.0268	AACATCC	A>C
(Intercept)	-4.64837	1.71078	-2.7171	0.0066	AACATCG	A>C
DP	-0.0813064	0.088525	-0.9185	0.3584	AACATCG	A>C
H3K4me1	-0.608039	0.575184	-1.0571	0.2905	AACATCG	A>C
H3K4me3	-0.605937	0.478302	-1.2669	0.2052	AACATCG	A>C
H3K9ac	0.970197	0.358026	2.7099	0.0067	AACATCG	A>C
H3K9me3	0.546969	0.296925	1.8421	0.0655	AACATCG	A>C
H3K27ac	-0.870097	0.757274	-1.149	0.2506	AACATCG	A>C
H3K27me3	-0.0369996	0.340473	-0.1087	0.9135	AACATCG	A>C
H3K36me3	-0.198074	0.458379	-0.4321	0.6656	AACATCG	A>C
EXON	0.637623	0.634093	1.0056	0.3146	AACATCG	A>C
CpGI	0.405043	1.07934	0.3753	0.7075	AACATCG	A>C
RR	0.0097626	0.043105	0.2265	0.8208	AACATCG	A>C
LAMIN	-0.169596	0.275931	-0.6146	0.5388	AACATCG	A>C
DHS	0.0193062	0.38884	0.0497	0.9604	AACATCG	A>C
TIME	-0.170982	0.162402	-1.0528	0.2924	AACATCG	A>C
GC	-3.65325	3.39923	-1.0747	0.2825	AACATCG	A>C
(Intercept)	-7.65471	0.432638	-17.6931	4.74e-70	AACATCT	A>C
DP	0.050709	0.0165322	3.0673	0.00216	AACATCT	A>C
H3K4me1	0.0982007	0.139761	0.7026	0.482	AACATCT	A>C
H3K4me3	-0.0609098	0.107371	-0.5673	0.571	AACATCT	A>C
H3K9ac	-0.0678753	0.113618	-0.5974	0.55	AACATCT	A>C
H3K9me3	0.211779	0.0875306	2.4195	0.0155	AACATCT	A>C
H3K27ac	0.132759	0.146067	0.9089	0.363	AACATCT	A>C
H3K27me3	-0.0530601	0.0959303	-0.5531	0.58	AACATCT	A>C
H3K36me3	-0.0740346	0.128965	-0.5741	0.566	AACATCT	A>C
EXON	0.452346	0.287508	1.5733	0.116	AACATCT	A>C
CpGI	0.401	0.592671	0.6766	0.499	AACATCT	A>C
RR	0.0027189	0.0139829	0.1944	0.846	AACATCT	A>C
LAMIN	0.147969	0.0791385	1.8698	0.0615	AACATCT	A>C
DHS	-0.033138	0.108352	-0.3058	0.76	AACATCT	A>C
TIME	-0.02424	0.0464222	-0.5222	0.602	AACATCT	A>C
GC	1.43404	0.980001	1.4633	0.143	AACATCT	A>C
(Intercept)	-6.15717	0.341066	-18.0527	7.51e-73	AACATGA	A>C
DP	0.0242056	0.0104214	2.3227	0.0202	AACATGA	A>C
H3K4me1	0.114828	0.1131	1.0153	0.31	AACATGA	A>C
H3K4me3	-0.0027761	0.0843561	-0.0329	0.974	AACATGA	A>C
H3K9ac	-0.0119058	0.0911048	-0.1307	0.896	AACATGA	A>C
H3K9me3	0.0129728	0.0713387	0.1818	0.856	AACATGA	A>C
H3K27ac	0.0909494	0.119774	0.7593	0.448	AACATGA	A>C
H3K27me3	0.108886	0.0758226	1.4361	0.151	AACATGA	A>C
H3K36me3	-0.15211	0.104898	-1.4501	0.147	AACATGA	A>C
EXON	-0.127991	0.360136	-0.3554	0.722	AACATGA	A>C
CpGI	-0.0184143	0.759501	-0.0242	0.981	AACATGA	A>C
RR	-0.0212417	0.013687	-1.552	0.121	AACATGA	A>C
LAMIN	0.051436	0.0630342	0.816	0.414	AACATGA	A>C
DHS	0.181298	0.0843062	2.1505	0.0315	AACATGA	A>C
TIME	-0.056767	0.037159	-1.5277	0.127	AACATGA	A>C
GC	-0.610092	0.810634	-0.7526	0.452	AACATGA	A>C
(Intercept)	-6.37957	0.400093	-15.9452	3.08e-57	AACATGC	A>C
DP	0.0175545	0.0109453	1.6038	0.109	AACATGC	A>C
H3K4me1	-0.0289856	0.148245	-0.1955	0.845	AACATGC	A>C
H3K4me3	-0.0625977	0.110774	-0.5651	0.572	AACATGC	A>C
H3K9ac	-0.193697	0.118822	-1.6302	0.103	AACATGC	A>C
H3K9me3	0.0811647	0.0875903	0.9266	0.354	AACATGC	A>C
H3K27ac	-0.0150633	0.159682	-0.0943	0.925	AACATGC	A>C
H3K27me3	0.0237362	0.0941501	0.2521	0.801	AACATGC	A>C
H3K36me3	-0.221035	0.136832	-1.6154	0.106	AACATGC	A>C
EXON	0.377901	0.361924	1.0441	0.296	AACATGC	A>C
CpGI	-0.788985	1.01176	-0.7798	0.436	AACATGC	A>C
RR	-0.0023417	0.0143158	-0.1636	0.87	AACATGC	A>C
LAMIN	-0.128058	0.0786947	-1.6273	0.104	AACATGC	A>C
DHS	0.100368	0.105382	0.9524	0.341	AACATGC	A>C
TIME	-0.0872484	0.0461697	-1.8897	0.0588	AACATGC	A>C
GC	0.461794	0.96074	0.4807	0.631	AACATGC	A>C
(Intercept)	-6.95616	0.325999	-21.338	5.04e-101	AACATGG	A>C
DP	0.0645281	0.0155755	4.1429	3.43e-05	AACATGG	A>C
H3K4me1	0.02898	0.101891	0.2844	0.776	AACATGG	A>C
H3K4me3	-0.0197232	0.0861912	-0.2288	0.819	AACATGG	A>C
H3K9ac	-0.0176522	0.0806368	-0.2189	0.827	AACATGG	A>C
H3K9me3	0.0226743	0.072248	0.3138	0.754	AACATGG	A>C
H3K27ac	0.15383	0.110131	1.3968	0.162	AACATGG	A>C
H3K27me3	0.0388717	0.0696302	0.5583	0.577	AACATGG	A>C
H3K36me3	-0.0956984	0.0806152	-1.1871	0.235	AACATGG	A>C
EXON	-0.147407	0.348785	-0.4226	0.673	AACATGG	A>C
CpGI	1.30036	0.36127	3.5994	0.000319	AACATGG	A>C
RR	-0.0066374	0.0112327	-0.5909	0.555	AACATGG	A>C
LAMIN	0.0582899	0.0623027	0.9356	0.349	AACATGG	A>C
DHS	0.0912105	0.0977912	0.9327	0.351	AACATGG	A>C
TIME	-0.0191063	0.0351037	-0.5443	0.586	AACATGG	A>C
GC	-0.133479	0.668771	-0.1996	0.842	AACATGG	A>C
(Intercept)	-6.42516	0.427035	-15.046	3.67e-51	AACATGT	A>C
DP	0.0111626	0.0235489	0.474	0.635	AACATGT	A>C
H3K4me1	0.17546	0.115401	1.5204	0.128	AACATGT	A>C
H3K4me3	-0.158115	0.0921215	-1.7164	0.0861	AACATGT	A>C
H3K9ac	0.0006654	0.0928387	0.0072	0.994	AACATGT	A>C
H3K9me3	-0.0156414	0.073633	-0.2124	0.832	AACATGT	A>C
H3K27ac	-0.391378	0.143976	-2.7184	0.00656	AACATGT	A>C
H3K27me3	0.0144843	0.0792351	0.1828	0.855	AACATGT	A>C
H3K36me3	-0.0084648	0.104705	-0.0808	0.936	AACATGT	A>C
EXON	-0.409796	0.418834	-0.9784	0.328	AACATGT	A>C
CpGI	1.25492	0.465618	2.6952	0.00704	AACATGT	A>C
RR	0.0092507	0.0107266	0.8624	0.388	AACATGT	A>C
LAMIN	0.0889089	0.0643598	1.3814	0.167	AACATGT	A>C
DHS	0.0819161	0.0886442	0.9241	0.355	AACATGT	A>C
TIME	-0.0581285	0.0378715	-1.5349	0.125	AACATGT	A>C
GC	0.512744	0.82483	0.6216	0.534	AACATGT	A>C
(Intercept)	-7.22369	0.482236	-14.9796	9.99e-51	AACATTA	A>C
DP	0.053392	0.0242418	2.2025	0.0276	AACATTA	A>C
H3K4me1	0.0374623	0.145882	0.2568	0.797	AACATTA	A>C
H3K4me3	-0.0421271	0.0999278	-0.4216	0.673	AACATTA	A>C
H3K9ac	0.0134226	0.112931	0.1189	0.905	AACATTA	A>C
H3K9me3	0.0048398	0.085346	0.0567	0.955	AACATTA	A>C
H3K27ac	0.269308	0.141583	1.9021	0.0572	AACATTA	A>C
H3K27me3	0.0534044	0.0991317	0.5387	0.59	AACATTA	A>C
H3K36me3	-0.0179554	0.123125	-0.1458	0.884	AACATTA	A>C
EXON	-0.4539	0.710302	-0.639	0.523	AACATTA	A>C
CpGI	-9.97275	112.088	-0.089	0.929	AACATTA	A>C
RR	-0.0014962	0.0145985	-0.1025	0.918	AACATTA	A>C
LAMIN	0.0268871	0.0737415	0.3646	0.715	AACATTA	A>C
DHS	-0.0856607	0.122889	-0.6971	0.486	AACATTA	A>C
TIME	-0.12514	0.0438157	-2.8561	0.00429	AACATTA	A>C
[truncated: 390,129+ more rows]
